# Supplementary material for: N,N,N′,N′-Tetra­methyl­ethylene­diammonium tetra­chlorido­zincate
Source: Acta Crystallogr Sect E Struct Rep Online. 2013 Nov 6;69(Pt 12):m642. doi: 10.1107/S1600536813029802 (PMC3884984; doi:10.1107/S1600536813029802)
Supplement: Supplementary file 1 [file e-69-0m642-sup1.cif]

##############################################################################
#                                                                            #
# This CIF contains the data in a paper accepted for publication in          #
# Acta Crystallographica Section E. It conforms to the requirements of       #
# Notes for Authors for Acta Crystallographica Section E, and has been       #
# peer reviewed under the auspices of the IUCr Commission on Journals.       #
#                                                                            #
# Full details of the Crystallographic Information File format               #
# are given in the paper "The Crystallographic Information File (CIF):       #
# a New Standard Archive File for Crystallography" by S. R. Hall, F. H.      #
# Allen and I. D. Brown [Acta Cryst. (1991), A47, 655-685].                  #
#                                                                            #
# The current version of the core CIF dictionary is obtainable from          #
# ftp://ftp.iucr.org/pub/cif_core.dic.                                       #
#                                                                            #
# Software is freely available for graphical display of the structure(s)     #
# in this CIF. For information consult the CIF software page                 #
# http://www.iucr.org/resources/cif/software.                                #
#                                                                            #
# This file may be used for bona fide research purposes within the           #
# scientific community so long as proper attribution is given to the journal # 
# article from which it was obtained.                                        #
#                                                                            #
##############################################################################
data_I
_audit_creation_method     SHELXL-97
_chemical_name_systematic
;
<i>N</i>,<i>N</i>,<i>N</i>',<i>N</i>'-Tetramethylethylenediammonium
tetrachloridozincate
;
_chemical_name_common     ?
_chemical_formula_moiety     'C6 H18 N2 2+, Zn Cl4 2-'
_chemical_formula_sum     'C6 H18 Cl4 N2 Zn1'
_chemical_formula_iupac     '(C6 H18 N2) [Zn Cl4]'
_chemical_formula_weight     325.42
_chemical_melting_point     ?
_symmetry_cell_setting     triclinic
_symmetry_space_group_name_H-M     'P -1'
_symmetry_space_group_name_Hall     '-P 1'
loop_
    _symmetry_equiv_pos_as_xyz
    'x, y, z'
    '-x, -y, -z'
_cell_length_a     6.893(4)
_cell_length_b     8.257(6)
_cell_length_c     13.330(10)
_cell_angle_alpha     72.78(3)
_cell_angle_beta     87.44(3)
_cell_angle_gamma     69.42(3)
_cell_volume     676.9(8)
_cell_formula_units_Z     2
_cell_measurement_reflns_used     162
_cell_measurement_theta_min     3.16
_cell_measurement_theta_max     25.57
_cell_measurement_temperature     293(2)
_exptl_crystal_description     needle
_exptl_crystal_colour     colorless
_exptl_crystal_size_max     0.95
_exptl_crystal_size_mid     0.44
_exptl_crystal_size_min     0.08
_exptl_crystal_density_diffrn     1.596
_exptl_crystal_density_meas     ?
_exptl_crystal_density_method     'not measured'
_exptl_crystal_F_000     332
_exptl_absorpt_coefficient_mu     2.568
_exptl_absorpt_correction_type     analytical
_exptl_absorpt_process_details     '(SADABS; Sheldrick, 1996)'
_exptl_absorpt_correction_T_min     0.194
_exptl_absorpt_correction_T_max     0.821
_exptl_special_details     ?
_diffrn_ambient_temperature     293(2)
_diffrn_radiation_type     MoK\a
_diffrn_radiation_wavelength     0.71073
_diffrn_radiation_source     'fine-focus sealed tube'
_diffrn_radiation_monochromator     graphite
_diffrn_measurement_device_type     'Bruker SMART APEX area-detector'
_diffrn_measurement_method     '\w'
_diffrn_detector_area_resol_mean     .
_diffrn_reflns_number     9440
_diffrn_reflns_av_R_equivalents     0.0413
_diffrn_reflns_av_sigmaI/netI     0.0472
_diffrn_reflns_theta_min     3.16
_diffrn_reflns_theta_max     25.57
_diffrn_reflns_theta_full     25.57
_diffrn_measured_fraction_theta_max     0.968
_diffrn_measured_fraction_theta_full     0.968
_diffrn_reflns_limit_h_min     -8
_diffrn_reflns_limit_h_max     8
_diffrn_reflns_limit_k_min     -9
_diffrn_reflns_limit_k_max     9
_diffrn_reflns_limit_l_min     -15
_diffrn_reflns_limit_l_max     16
_diffrn_standards_number     0
_diffrn_standards_interval_count     0
_diffrn_standards_interval_time     0
_diffrn_standards_decay_%     .
_refine_special_details
;
Refinement of <i>F</i>^2^ against ALL reflections. The weighted <i>R</i>-factor
<i>wR</i> and goodness of fit <i>S</i> are based on <i>F</i>^2^, conventional
<i>R</i>-factors <i>R</i> are based on <i>F</i>, with <i>F</i> set to zero for
negative <i>F</i>^2^. The threshold expression of <i>F</i>^2^ >
\s(<i>F</i>^2^) is used only for calculating <i>R</i>-factors(gt) <i>etc</i>.
and is not relevant to the choice of reflections for refinement.
<i>R</i>-factors based on <i>F</i>^2^ are statistically about twice as large
as those based on <i>F</i>, and <i>R</i>- factors based on ALL data will be
even larger.
;
_reflns_number_total     2466
_reflns_number_gt     1806
_reflns_threshold_expression     I>2sigma(I)
_refine_ls_structure_factor_coef     Fsqd
_refine_ls_matrix_type     full
_refine_ls_R_factor_all     0.0551
_refine_ls_R_factor_gt     0.0309
_refine_ls_wR_factor_gt     0.0675
_refine_ls_wR_factor_ref     0.0749
_refine_ls_goodness_of_fit_ref     1.048
_refine_ls_restrained_S_all     1.046
_refine_ls_number_reflns     2466
_refine_ls_number_parameters     154
_refine_ls_number_restraints     6
_refine_ls_hydrogen_treatment     mixed
_refine_ls_weighting_scheme     calc
_refine_ls_weighting_details
         'calc w=1/[\s^2^(Fo^2^)+(0.0336P)^2^+0.0660P] where P=(Fo^2^+2Fc^2^)/3'
_atom_sites_solution_hydrogens     geom
_atom_sites_solution_primary     direct
_atom_sites_solution_secondary     difmap
_refine_ls_shift/su_max     0.001
_refine_ls_shift/su_mean     0.000
_refine_diff_density_max     0.400
_refine_diff_density_min     -0.538
_refine_ls_extinction_method     none
_refine_ls_extinction_coef     ?
loop_
    _atom_type_symbol
    _atom_type_description
    _atom_type_scat_dispersion_real
    _atom_type_scat_dispersion_imag
    _atom_type_scat_source
    'C' 'C' 0.0033 0.0016
                         'International Tables Vol C Tables 4.2.6.8 and 6.1.1.4'
    'H' 'H' 0.0000 0.0000
                         'International Tables Vol C Tables 4.2.6.8 and 6.1.1.4'
    'Cl' 'Cl' 0.1484 0.1585
                         'International Tables Vol C Tables 4.2.6.8 and 6.1.1.4'
    'N' 'N' 0.0061 0.0033
                         'International Tables Vol C Tables 4.2.6.8 and 6.1.1.4'
    'Zn' 'Zn' 0.2839 1.4301
                         'International Tables Vol C Tables 4.2.6.8 and 6.1.1.4'
_computing_data_collection     'APEX2 (Bruker, 2007)'
_computing_cell_refinement     'SAINT (Bruker, 2007)'
_computing_data_reduction     'SAINT (Bruker, 2007)'
_computing_structure_solution     'SHELXS97 (Sheldrick, 2008)'
_computing_structure_refinement     'SHELXL97 (Sheldrick, 2008)'
_computing_molecular_graphics
;
ORTEP-3 for Windows (Farrugia, 2012) and Mercury (Macrae <i>et al.</i>,
2008)
;
_computing_publication_material     'SHELXL97 (Sheldrick, 2008)'
loop_
    _atom_site_type_symbol
    _atom_site_label
    _atom_site_fract_x
    _atom_site_fract_y
    _atom_site_fract_z
    _atom_site_U_iso_or_equiv
    _atom_site_adp_type
    _atom_site_calc_flag
    _atom_site_refinement_flags
    _atom_site_occupancy
    _atom_site_symmetry_multiplicity
    _atom_site_disorder_assembly
    _atom_site_disorder_group
    Zn Zn1 0.08487(5) 0.89099(5) 0.74635(3) 0.03316(14) Uani d . 1 1 A 1
    Cl Cl1 0.28956(12) 0.66541(11) 0.67979(6) 0.0410(2) Uani d . 1 1 A 1
    Cl Cl2 -0.07173(14) 0.75755(15) 0.87904(8) 0.0654(3) Uani d . 1 1 A 1
    Cl Cl3 0.30346(14) 0.98281(13) 0.81654(7) 0.0518(3) Uani d . 1 1 A 1
    Cl Cl4 -0.12777(13) 1.13302(12) 0.62136(8) 0.0541(3) Uani d . 1 1 A 1
    N N2 0.6233(4) 0.7466(3) 0.5224(2) 0.0339(6) Uani d . 1 1 B 1
    H H2N 0.5080 0.7274 0.5510 0.041 Uiso calc R 1 1 B 1
    C C1 0.178(2) 0.727(2) 0.1182(13) 0.080(4) Uani d PD 0.780(17) 1 C 1
    H H1A 0.2288 0.6592 0.1898 0.120 Uiso calc PR 0.780(17) 1 C 1
    H H1B 0.0775 0.6846 0.0974 0.120 Uiso calc PR 0.780(17) 1 C 1
    H H1C 0.1146 0.8531 0.1123 0.120 Uiso calc PR 0.780(17) 1 C 1
    N N1 0.3533(4) 0.7001(4) 0.0490(2) 0.0433(8) Uani d PD 0.50 1 C 1
    H H1N 0.301(6) 0.773(5) -0.011(3) 0.067(13) Uiso d . 1 1 D 1
    C C2 0.4241(11) 0.5105(4) 0.0424(4) 0.0374(19) Uani d PD 0.780(17) 1 . 1
    H H2A 0.3053 0.4832 0.0264 0.045 Uiso calc PR 0.780(17) 1 C 1
    H H2B 0.4901 0.4258 0.1096 0.045 Uiso calc PR 0.780(17) 1 C 1
    C C3 0.5165(17) 0.756(2) 0.0811(17) 0.064(3) Uani d PD 0.780(17) 1 C 1
    H H3A 0.4547 0.8759 0.0881 0.096 Uiso calc PR 0.780(17) 1 C 1
    H H3B 0.6167 0.7563 0.0287 0.096 Uiso calc PR 0.780(17) 1 C 1
    H H3C 0.5841 0.6728 0.1473 0.096 Uiso calc PR 0.780(17) 1 C 1
    C C1' 0.210(7) 0.655(7) 0.129(4) 0.081(15) Uani d PD 0.220(17) 1 C 2
    H H1'1 0.0977 0.7635 0.1299 0.121 Uiso calc PR 0.220(17) 1 C 2
    H H1'2 0.2835 0.5981 0.1972 0.121 Uiso calc PR 0.220(17) 1 C 2
    H H1'3 0.1554 0.5729 0.1124 0.121 Uiso calc PR 0.220(17) 1 C 2
    N N1' 0.3533(4) 0.7001(4) 0.0490(2) 0.0433(8) Uani d P 0.50 1 C 2
    C C2' 0.534(3) 0.545(2) 0.0335(14) 0.041(7) Uani d PD 0.220(17) 1 . 2
    H H2'1 0.5918 0.4579 0.1013 0.049 Uiso calc PR 0.220(17) 1 C 2
    H H2'2 0.6407 0.5894 -0.0001 0.049 Uiso calc PR 0.220(17) 1 C 2
    C C3' 0.454(8) 0.799(10) 0.092(7) 0.087(18) Uani d PD 0.220(17) 1 C 2
    H H3'1 0.3489 0.9006 0.1069 0.130 Uiso calc PR 0.220(17) 1 C 2
    H H3'2 0.5422 0.8416 0.0418 0.130 Uiso calc PR 0.220(17) 1 C 2
    H H3'3 0.5349 0.7194 0.1560 0.130 Uiso calc PR 0.220(17) 1 C 2
    C C4 0.7855(5) 0.6795(5) 0.6093(3) 0.0564(11) Uani d . 1 1 B 1
    H H4A 0.8210 0.5510 0.6401 0.085 Uiso calc R 1 1 B 1
    H H4B 0.7337 0.7393 0.6619 0.085 Uiso calc R 1 1 B 1
    H H4C 0.9066 0.7046 0.5823 0.085 Uiso calc R 1 1 B 1
    C C5 0.6891(5) 0.6428(5) 0.4463(3) 0.0529(10) Uani d . 1 1 B 1
    H H5A 0.8031 0.6690 0.4101 0.079 Uiso calc R 1 1 B 1
    H H5B 0.5752 0.6764 0.3963 0.079 Uiso calc R 1 1 B 1
    H H5C 0.7318 0.5155 0.4829 0.079 Uiso calc R 1 1 B 1
    C C6 0.5632(5) 0.9456(4) 0.4667(3) 0.0393(8) Uani d . 1 1 . 1
    H H6A 0.6874 0.9753 0.4499 0.047 Uiso calc R 1 1 . 1
    H H6B 0.4840 0.9756 0.4012 0.047 Uiso calc R 1 1 . 1
loop_
    _atom_site_aniso_label
    _atom_site_aniso_U_11
    _atom_site_aniso_U_22
    _atom_site_aniso_U_33
    _atom_site_aniso_U_12
    _atom_site_aniso_U_13
    _atom_site_aniso_U_23
    Zn1 0.0325(2) 0.0332(2) 0.0319(2) -0.00986(16) 0.00269(15) -0.00935(18)
    Cl1 0.0448(5) 0.0389(5) 0.0395(5) -0.0121(4) 0.0087(4) -0.0165(4)
    Cl2 0.0617(6) 0.0736(7) 0.0589(7) -0.0331(5) 0.0258(5) -0.0092(6)
    Cl3 0.0660(6) 0.0532(6) 0.0450(6) -0.0335(5) -0.0084(4) -0.0108(5)
    Cl4 0.0452(5) 0.0446(6) 0.0555(6) -0.0068(4) -0.0114(4) 0.0002(5)
    N2 0.0295(13) 0.0262(15) 0.0493(18) -0.0108(11) 0.0103(12) -0.0161(14)
    C1 0.075(5) 0.091(8) 0.068(6) -0.017(6) 0.025(4) -0.033(6)
    N1 0.0572(19) 0.0316(18) 0.0320(18) -0.0055(14) -0.0015(15) -0.0083(16)
    C2 0.041(3) 0.030(3) 0.045(3) -0.017(2) 0.004(3) -0.012(2)
    C3 0.096(8) 0.055(5) 0.054(6) -0.042(6) -0.003(6) -0.016(4)
    C1' 0.06(2) 0.13(5) 0.08(3) -0.05(2) 0.025(19) -0.06(3)
    N1' 0.0572(19) 0.0316(18) 0.0320(18) -0.0055(14) -0.0015(15) -0.0083(16)
    C2' 0.059(13) 0.029(10) 0.039(12) -0.015(9) -0.018(10) -0.014(9)
    C3' 0.08(2) 0.12(5) 0.08(3) -0.07(3) 0.01(3) -0.02(3)
    C4 0.054(2) 0.049(2) 0.054(3) -0.0059(18) -0.0111(19) -0.011(2)
    C5 0.050(2) 0.045(2) 0.067(3) -0.0097(18) 0.0089(19) -0.033(2)
    C6 0.0411(18) 0.0296(19) 0.046(2) -0.0115(14) 0.0103(15) -0.0118(17)
_geom_special_details
;
 All esds (except the esd in the dihedral angle between two l.s. planes)
 are estimated using the full covariance matrix.  The cell esds are taken
 into account individually in the estimation of esds in distances, angles
 and torsion angles; correlations between esds in cell parameters are only
 used when they are defined by crystal symmetry.  An approximate (isotropic)
 treatment of cell esds is used for estimating esds involving l.s. planes.
;
loop_
    _geom_bond_atom_site_label_1
    _geom_bond_atom_site_label_2
    _geom_bond_site_symmetry_2
    _geom_bond_distance
    _geom_bond_publ_flag
    Zn1 Cl2 . 2.2404(15) ?
    Zn1 Cl3 . 2.2516(13) ?
    Zn1 Cl4 . 2.2596(17) ?
    Zn1 Cl1 . 2.2949(16) ?
    N2 C5 . 1.472(4) ?
    N2 C4 . 1.483(4) ?
    N2 C6 . 1.500(4) ?
    N2 H2N . 0.9100 ?
    C1 N1 . 1.481(2) ?
    C1 H1A . 0.9600 ?
    C1 H1B . 0.9600 ?
    C1 H1C . 0.9600 ?
    N1 C3 . 1.480(2) ?
    N1 C2 . 1.496(2) ?
    N1 H1N . 0.85(4) ?
    C2 C2 2_665 1.511(13) ?
    C2 H2A . 0.9700 ?
    C2 H2B . 0.9700 ?
    C3 H3A . 0.9600 ?
    C3 H3B . 0.9600 ?
    C3 H3C . 0.9600 ?
    C1' H1'1 . 0.9600 ?
    C1' H1'2 . 0.9600 ?
    C1' H1'3 . 0.9600 ?
    C2' C2' 2_665 1.50(5) ?
    C2' H2'1 . 0.9700 ?
    C2' H2'2 . 0.9700 ?
    C3' H3'1 . 0.9600 ?
    C3' H3'2 . 0.9600 ?
    C3' H3'3 . 0.9600 ?
    C4 H4A . 0.9600 ?
    C4 H4B . 0.9600 ?
    C4 H4C . 0.9600 ?
    C5 H5A . 0.9600 ?
    C5 H5B . 0.9600 ?
    C5 H5C . 0.9600 ?
    C6 C6 2_676 1.486(6) ?
    C6 H6A . 0.9700 ?
    C6 H6B . 0.9700 ?
loop_
    _geom_angle_atom_site_label_1
    _geom_angle_atom_site_label_2
    _geom_angle_atom_site_label_3
    _geom_angle_site_symmetry_1
    _geom_angle_site_symmetry_3
    _geom_angle
    _geom_angle_publ_flag
    Cl2 Zn1 Cl3 . . 107.45(6) ?
    Cl2 Zn1 Cl4 . . 115.80(6) ?
    Cl3 Zn1 Cl4 . . 108.07(6) ?
    Cl2 Zn1 Cl1 . . 105.93(7) ?
    Cl3 Zn1 Cl1 . . 106.21(6) ?
    Cl4 Zn1 Cl1 . . 112.86(7) ?
    C5 N2 C4 . . 110.7(3) ?
    C5 N2 C6 . . 110.0(3) ?
    C4 N2 C6 . . 113.4(3) ?
    C5 N2 H2N . . 107.5 ?
    C4 N2 H2N . . 107.5 ?
    C6 N2 H2N . . 107.5 ?
    C3 N1 C1 . . 111.3(11) ?
    C3 N1 C2 . . 115.7(6) ?
    C1 N1 C2 . . 108.9(7) ?
    C3 N1 H1N . . 107(3) ?
    C1 N1 H1N . . 105(3) ?
    C2 N1 H1N . . 108(3) ?
    N1 C2 C2 . 2_665 110.0(5) ?
    N1 C2 H2A . . 109.7 ?
    C2 C2 H2A 2_665 . 109.7 ?
    N1 C2 H2B . . 109.7 ?
    C2 C2 H2B 2_665 . 109.7 ?
    H2A C2 H2B . . 108.2 ?
    H1'1 C1' H1'2 . . 109.5 ?
    H1'1 C1' H1'3 . . 109.5 ?
    H1'2 C1' H1'3 . . 109.5 ?
    C2' C2' H2'1 2_665 . 109.6 ?
    C2' C2' H2'2 2_665 . 109.6 ?
    H2'1 C2' H2'2 . . 108.1 ?
    H3'1 C3' H3'2 . . 109.5 ?
    H3'1 C3' H3'3 . . 109.5 ?
    H3'2 C3' H3'3 . . 109.5 ?
    C6 C6 N2 2_676 . 110.7(3) ?
    C6 C6 H6A 2_676 . 109.5 ?
    N2 C6 H6A . . 109.5 ?
    C6 C6 H6B 2_676 . 109.5 ?
    N2 C6 H6B . . 109.5 ?
    H6A C6 H6B . . 108.1 ?
loop_
    _geom_hbond_atom_site_label_D
    _geom_hbond_atom_site_label_H
    _geom_hbond_atom_site_label_A
    _geom_hbond_site_symmetry_A
    _geom_hbond_distance_DH
    _geom_hbond_distance_HA
    _geom_hbond_distance_DA
    _geom_hbond_angle_DHA
    N2 H2N Cl1 . 0.91 2.30 3.157(3) 158
    N1 H1N Cl3 1_554 0.85(4) 2.44(4) 3.227(4) 155(3)
_iucr_refine_instructions_details
;
TITL I in space group P-1
CELL  0.71073   6.8930   8.2570  13.3300   72.780   87.440   69.420
ZERR     2.00   0.0040   0.0060   0.0100    0.030    0.030    0.030
LATT 1
SFAC C  H  Cl N  Zn
UNIT 12 36 8 4 2
MERG 2
OMIT     0   0   1
OMIT    -1   5  11
OMIT     1   7   7
L.S. 15
ACTA
BOND $H
FMAP 2
PLAN 10
SIZE 0.95 0.44 0.08
EQIV $1 x, y, z-1
HTAB N2 Cl1
HTAB N1 Cl3_$1
HTAB
exyz n1 n1'
eadp n1 n1'
dfix 1.496 0.002 n1 c2  n1 c2'
dfix 1.480 0.002 n1 c1 n1 c1' n1 c3 n1 c3'
WGHT  0.033600  0.066000
FVAR  0.283060  0.780010
PART 1
Zn1    5   0.084868  0.890988  0.746351 11.000000  0.032500  0.033220 =
           0.031900 -0.009350  0.002690 -0.009860
Cl1    3   0.289559  0.665415  0.679786 11.000000  0.044850  0.038930 =
           0.039530 -0.016520  0.008690 -0.012100
Cl2    3  -0.071728  0.757546  0.879036 11.000000  0.061690  0.073560 =
           0.058930 -0.009190  0.025750 -0.033100
Cl3    3   0.303456  0.982815  0.816539 11.000000  0.066040  0.053200 =
           0.044960 -0.010810 -0.008440 -0.033500
Cl4    3  -0.127773  1.133023  0.621359 11.000000  0.045210  0.044640 =
           0.055550  0.000180 -0.011360 -0.006810
N2     4   0.623347  0.746587  0.522408 11.000000  0.029470  0.026170 =
           0.049340 -0.016050  0.010330 -0.010760
AFIX 13
H2N     2   0.508002  0.727427  0.551001 11.000000 -1.200000
AFIX 0
C1     1   0.178176  0.726568  0.118205 21.000000  0.075260  0.091390 =
           0.067700 -0.033140  0.025350 -0.017070
AFIX 137
H1A    2   0.228822  0.659160  0.189822 21.000000 -1.500000
H1B    2   0.077495  0.684627  0.097389 21.000000 -1.500000
H1C    2   0.114634  0.853051  0.112305 21.000000 -1.500000
AFIX 0
N1     4   0.353340  0.700143  0.048954 10.500000  0.057180  0.031650 =
           0.031990 -0.008260 -0.001480 -0.005460
H1N    2   0.301078  0.772567 -0.011229 11.000000  0.066710
C2     1   0.424102  0.510507  0.042353 21.000000  0.041240  0.030280 =
           0.044510 -0.011600  0.003700 -0.017120
AFIX 23
H2A    2   0.305300  0.483153  0.026396 21.000000 -1.200000
H2B    2   0.490119  0.425832  0.109588 21.000000 -1.200000
AFIX 0
C3     1   0.516534  0.756215  0.081059 21.000000  0.095680  0.055200 =
           0.053780 -0.016070 -0.002810 -0.041750
AFIX 137
H3A    2   0.454666  0.875865  0.088075 21.000000 -1.500000
H3B    2   0.616699  0.756341  0.028658 21.000000 -1.500000
H3C    2   0.584119  0.672819  0.147274 21.000000 -1.500000
PART 2
AFIX 0
C1'    1   0.209868  0.654674  0.129151 -21.000000  0.061830  0.132280 =
           0.081180 -0.062040  0.025360 -0.050370
AFIX 33
H1'1   2   0.097679  0.763496  0.129897 -21.000000 -1.500000
H1'2   2   0.283507  0.598106  0.197171 -21.000000 -1.500000
H1'3   2   0.155363  0.572927  0.112402 -21.000000 -1.500000
AFIX 0
N1'    4   0.353340  0.700143  0.048954 10.500000  0.057180  0.031650 =
           0.031990 -0.008260 -0.001480 -0.005460
C2'    1   0.533673  0.545205  0.033455 -21.000000  0.059230  0.028850 =
           0.039400 -0.014250 -0.018120 -0.015060
AFIX 23
H2'1   2   0.591795  0.457946  0.101287 -21.000000 -1.200000
H2'2   2   0.640724  0.589383 -0.000114 -21.000000 -1.200000
AFIX 0
C3'    1   0.453646  0.799152  0.092191 -21.000000  0.080580  0.123070 =
           0.076770 -0.020450  0.005240 -0.067550
AFIX 33
H3'1   2   0.348925  0.900668  0.106919 -21.000000 -1.500000
H3'2   2   0.542172  0.841617  0.041748 -21.000000 -1.500000
H3'3   2   0.534903  0.719392  0.155952 -21.000000 -1.500000
PART 1
AFIX 0
C4     1   0.785480  0.679460  0.609336 11.000000  0.054050  0.048610 =
           0.054310 -0.010530 -0.011090 -0.005880
AFIX 137
H4A    2   0.821026  0.551028  0.640098 11.000000 -1.500000
H4B    2   0.733735  0.739280  0.661933 11.000000 -1.500000
H4C    2   0.906642  0.704615  0.582254 11.000000 -1.500000
AFIX 0
C5     1   0.689083  0.642850  0.446328 11.000000  0.050320  0.045470 =
           0.067420 -0.032950  0.008890 -0.009680
AFIX 137
H5A    2   0.803118  0.669008  0.410083 11.000000 -1.500000
H5B    2   0.575185  0.676378  0.396349 11.000000 -1.500000
H5C    2   0.731806  0.515526  0.482949 11.000000 -1.500000
AFIX 0
C6     1   0.563171  0.945632  0.466662 11.000000  0.041060  0.029640 =
           0.045840 -0.011790  0.010320 -0.011460
AFIX 23
H6A    2   0.687374  0.975312  0.449912 11.000000 -1.200000
H6B    2   0.483994  0.975610  0.401171 11.000000 -1.200000
PART 0
AFIX 0
HKLF 4
END
;
data_New_Global_Publ_Block
_journal_date_recd_electronic     2013-09-11
_journal_date_accepted     2013-10-30
_journal_name_full     'Acta Crystallographica, Section E'
_journal_year     2013
_journal_volume     69
_journal_issue     12
_journal_page_first     m642
_journal_page_last     m642
_journal_paper_category     QM
_journal_paper_doi     10.1107/S1600536813029802
_journal_coeditor_code     GK2591
_publ_contact_author_name     'Saeed Ahmad'
_publ_contact_author_address
;
Department of Chemistry
University of Engineering and Technology
Lahore 54890
Pakistan
;
_publ_contact_author_email     'saeed_a786@hotmail.com'
_publ_contact_author_fax     ?
_publ_contact_author_phone     '+92-333-5248570'
_publ_section_title
;
<i>N</i>,<i>N</i>,<i>N</i>',<i>N</i>'-Tetramethylethylenediammonium
tetrachloridozincate
;
loop_
    _publ_author_name
    _publ_author_footnote
    _publ_author_address
    'Akhtar, Muhammad' .
;
Department of Chemistry, Quaid-i-Azam University, Islamabad, Pakistan
;
    'Fettouhi, Mohammed' .
;
Department of Chemistry, King Fahd University of Petroleum and Minerals,
Dhahran 31261, Saudi Arabia
;
    'Ahmed, Maqsood' .
;
Department of Chemistry, Islamia University, Bahawalpur,
Pakistan
;
    'Khan, Islam Ullah' .
;
Department of Chemistry, Government College College University, Lahore 54000,
Pakistan
;
    'Ahmad, Saeed' .
;
Department of Chemistry, University of Engineering and Technology,
Lahore 54890,
Pakistan
;
