# Supplementary material for: N,N,N′,N′-Tetra­methyl­ethylene­diammonium tetra­chlorido­zincate
Source: Acta Crystallogr Sect E Struct Rep Online. 2013 Nov 6;69(Pt 12):m642. doi: 10.1107/S1600536813029802 (PMC3884984; doi:10.1107/S1600536813029802)
Supplement: Supplementary file 2 [file e-69-0m642-Isup2.hkl]

# 
# h,k,l, Fc-squared, Fo-squared, sigma(Fo-squared) and status flag 
# 
data_I
_shelx_title ' I in space group P-1' 
_shelx_refln_list_code          4 
_shelx_F_calc_maximum      109.31 
_exptl_crystal_F_000       332.00 
_reflns_d_resolution_high  0.8233 
 
loop_ 
 _symmetry_equiv_pos_as_xyz 
 'x, y, z' 
 '-x, -y, -z' 
 
_cell_length_a     6.8930 
_cell_length_b     8.2570 
_cell_length_c    13.3300 
_cell_angle_alpha  72.780 
_cell_angle_beta   87.440 
_cell_angle_gamma  69.420 
 
_shelx_F_squared_multiplier     1.000 
 
loop_ 
 _refln_index_h 
 _refln_index_k 
 _refln_index_l 
 _refln_F_squared_calc 
 _refln_F_squared_meas 
 _refln_F_squared_sigma 
 _refln_observed_status 
   1   0   0      846.97      958.95     22.82 o 
   2   0   0       36.80       53.59      2.42 o 
   3   0   0      225.40      221.78      9.30 o 
   4   0   0      750.10      743.64     16.89 o 
   5   0   0     2123.05     2052.58     39.76 o 
   6   0   0      408.02      454.98     17.65 o 
   7   0   0       16.31       27.50      8.57 o 
  -7   1   0        0.46      -17.47     17.47 o 
  -6   1   0        9.36       22.72     10.66 o 
  -5   1   0      340.64      327.29      9.43 o 
  -4   1   0     1451.80     1463.46     19.49 o 
  -3   1   0      106.82      111.56      5.49 o 
  -2   1   0       13.55       16.68      2.74 o 
  -1   1   0       79.81       75.44      3.81 o 
   1   1   0     7590.84     7395.66     92.28 o 
   2   1   0     2486.52     2337.28     28.63 o 
   3   1   0        5.94        0.20      3.42 o 
   4   1   0       36.61       30.93      6.51 o 
   5   1   0     1026.05     1007.05     23.79 o 
   6   1   0      872.88      867.00     21.03 o 
   7   1   0      119.52      134.45     11.15 o 
   8   1   0       11.39       13.71      9.94 o 
  -6   2   0        1.66        4.24     17.35 o 
  -5   2   0        6.68       13.49      5.54 o 
  -4   2   0      161.34      180.13     10.43 o 
  -3   2   0     1908.26     1899.10     22.95 o 
  -2   2   0     3781.13     3802.44     39.39 o 
  -1   2   0     1956.53     1887.66     31.17 o 
   0   2   0     1160.04     1150.37     16.67 o 
   1   2   0      220.13      197.88      5.58 o 
   2   2   0     4192.10     4107.48     40.92 o 
   3   2   0     3247.25     3158.80     32.53 o 
   4   2   0      666.24      663.73     15.36 o 
   5   2   0       13.41       10.12      6.84 o 
   6   2   0        7.60        8.43      6.40 o 
   7   2   0       13.34       21.17      7.63 o 
   8   2   0      214.04      216.49     21.06 o 
  -6   3   0       70.22       61.16     23.84 o 
  -5   3   0       19.27        9.46      8.41 o 
  -4   3   0       21.45       18.03      5.22 o 
  -3   3   0      140.44      138.06      7.17 o 
  -2   3   0     6347.80     6122.13    165.70 o 
  -1   3   0     5465.40     5310.91     71.01 o 
   0   3   0      414.57      401.58      8.30 o 
   1   3   0       22.24       18.39      2.87 o 
   2   3   0       12.44       14.94      2.63 o 
   3   3   0     9006.43     9090.08     93.57 o 
   4   3   0     4775.84     4582.41     47.10 o 
   5   3   0      102.50       93.31      7.71 o 
   6   3   0      191.22      192.30     13.29 o 
   7   3   0        2.01        0.39      6.76 o 
   8   3   0      184.62      196.72     24.68 o 
  -5   4   0      185.97      189.23     15.98 o 
  -4   4   0       33.02       30.50      7.98 o 
  -3   4   0       77.74       63.50      7.52 o 
  -2   4   0       20.43       24.09      6.54 o 
  -1   4   0     3273.43     3226.00     39.89 o 
   0   4   0      236.13      215.46      7.37 o 
   1   4   0      395.19      416.51      9.97 o 
   2   4   0        2.28       -2.84      3.32 o 
   3   4   0      343.37      358.30      9.03 o 
   4   4   0     2338.13     2367.38     29.29 o 
   5   4   0      520.64      515.49     10.30 o 
   6   4   0       48.18       44.79      4.75 o 
   7   4   0        3.44        7.71      8.20 o 
   8   4   0        9.29        4.86      9.15 o 
  -4   5   0      285.50      299.45     18.37 o 
  -3   5   0      345.51      337.03     18.59 o 
  -2   5   0       10.12        3.34      8.28 o 
  -1   5   0       10.61        8.53      4.91 o 
   0   5   0     1514.46     1485.52     22.35 o 
   1   5   0     2356.32     2221.78     44.03 o 
   2   5   0     1040.62      938.53     47.59 o 
   3   5   0      341.98      352.23     10.46 o 
   4   5   0       47.49       50.14      5.47 o 
   5   5   0       11.26       15.36      4.95 o 
   6   5   0      521.29      559.36     12.90 o 
   7   5   0      240.68      277.40     24.86 o 
   8   5   0        4.54       19.85     19.85 o 
  -4   6   0      163.53      166.26     18.00 o 
  -3   6   0      558.64      544.50     30.56 o 
  -1   6   0        0.04       -7.13      7.13 o 
   0   6   0        0.65       -0.77      6.27 o 
   1   6   0     1192.67     1137.16     33.60 o 
   2   6   0     3481.16     3442.62     92.27 o 
   3   6   0      514.78      531.00     14.73 o 
   4   6   0       12.05        8.74      5.04 o 
   5   6   0       25.95       19.80      5.29 o 
   6   6   0      245.28      254.42     14.57 o 
   7   6   0      763.06      796.97     37.10 o 
  -3   7   0       78.62       71.89     28.96 o 
  -2   7   0      329.27      343.58     21.69 o 
  -1   7   0       22.67       22.11      9.18 o 
   0   7   0       23.16       24.59      7.76 o 
   1   7   0       76.36       51.01     16.04 o 
   2   7   0      880.18      876.97     39.61 o 
   3   7   0      469.94      437.28     21.89 o 
   4   7   0       25.37       14.47      8.73 o 
   5   7   0       61.40       53.65      9.89 o 
   6   7   0        8.29       14.44      8.83 o 
   7   7   0       56.66       58.45     16.06 o 
  -1   8   0      186.52      171.86     31.66 o 
   0   8   0      272.59      247.56     19.72 o 
   1   8   0       89.09       53.28     18.01 o 
   2   8   0        1.77        8.92     15.05 o 
   3   8   0       62.30       35.70     31.83 o 
   4   8   0      272.18      260.46     17.21 o 
   5   8   0      432.27      457.42     20.34 o 
   6   8   0       56.75       65.69     11.65 o 
   1   9   0      158.09      124.05     34.32 o 
   2   9   0        0.12        6.78     17.43 o 
   3   9   0        0.99       -3.69     16.21 o 
   4   9   0       10.49       -0.61     13.12 o 
   5   9   0      397.66      389.37     23.89 o 
  -4  -9   1      114.03       94.13     23.65 o 
  -3  -9   1        6.07       11.70     16.76 o 
  -2  -9   1       87.36      104.15     22.96 o 
  -6  -8   1       23.47       24.92     10.42 o 
  -5  -8   1       29.57       19.44     10.30 o 
  -4  -8   1       75.13       87.07     15.10 o 
  -3  -8   1       11.26       19.70     16.16 o 
  -2  -8   1       67.52       68.63     19.50 o 
  -1  -8   1      119.58      112.30     22.40 o 
   0  -8   1      155.88      172.82     17.38 o 
   1  -8   1       95.47      113.57     16.67 o 
  -7  -7   1      253.89      217.37     23.92 o 
  -6  -7   1      246.26      275.50     16.69 o 
  -5  -7   1       22.63       23.58      9.33 o 
  -4  -7   1      244.31      243.21     16.38 o 
  -3  -7   1      360.42      370.61     26.87 o 
  -2  -7   1      321.16      189.59     31.20 o 
  -1  -7   1      354.80      346.83     13.36 o 
   0  -7   1       53.69       49.86      9.00 o 
   1  -7   1      627.10      613.45     31.60 o 
   2  -7   1      425.09      390.08     46.59 o 
  -7  -6   1       38.23       52.17     15.67 o 
  -6  -6   1      166.46      188.63     19.13 o 
  -5  -6   1      150.34      154.72      8.12 o 
  -4  -6   1      103.98       92.70      7.77 o 
  -3  -6   1      709.81      710.34     25.66 o 
  -2  -6   1       89.25       81.76     18.91 o 
  -1  -6   1      675.01      634.62     24.88 o 
   0  -6   1      129.26      128.86      8.85 o 
   1  -6   1      240.99      234.78     11.45 o 
   2  -6   1      521.60      496.53     24.48 o 
   3  -6   1      163.53      158.54     21.29 o 
  -8  -5   1       15.90        8.80     13.84 o 
  -7  -5   1      107.64       98.05     17.41 o 
  -6  -5   1        5.14       12.13      6.90 o 
  -5  -5   1        0.99       -0.13      4.54 o 
  -4  -5   1       45.44       50.32      5.49 o 
  -3  -5   1      599.60      629.01     15.87 o 
  -2  -5   1      284.56      286.32     12.87 o 
  -1  -5   1      784.40      767.52     25.69 o 
   0  -5   1       64.22       72.71      6.60 o 
   1  -5   1       21.92       21.60      5.86 o 
   2  -5   1      208.07      213.30     11.80 o 
   3  -5   1      520.13      539.60     20.08 o 
   4  -5   1      197.77      235.81     16.47 o 
  -8  -4   1      324.96      308.32     33.52 o 
  -7  -4   1        3.96        7.54      7.59 o 
  -6  -4   1        0.37       -4.64      4.64 o 
  -5  -4   1      268.55      268.47      7.84 o 
  -4  -4   1      426.18      446.76     10.26 o 
  -3  -4   1     2592.47     2542.15     35.59 o 
  -2  -4   1      244.03      222.41     11.06 o 
  -1  -4   1     1999.13     1972.63     43.02 o 
   0  -4   1     4044.83     3914.01     77.16 o 
   1  -4   1        0.08       -2.04      5.27 o 
   2  -4   1      670.22      654.25     16.33 o 
   3  -4   1      465.72      492.93     14.11 o 
   4  -4   1      267.07      269.99     18.69 o 
   5  -4   1      633.01      690.24     23.14 o 
  -8  -3   1      106.44      114.81     13.90 o 
  -7  -3   1      120.92      119.99     10.51 o 
  -6  -3   1      107.41       99.64      9.69 o 
  -5  -3   1        2.43        0.37      3.67 o 
  -4  -3   1      429.38      419.97      7.86 o 
  -3  -3   1      883.77      842.01     14.50 o 
  -2  -3   1     1255.28     1232.54     20.15 o 
  -1  -3   1       56.45       58.63      4.36 o 
   0  -3   1      341.31      310.23      8.49 o 
   1  -3   1     3177.44     3191.44     42.59 o 
   2  -3   1      172.28      184.21      8.90 o 
   3  -3   1      300.76      304.91      9.42 o 
   4  -3   1      166.27      178.37      8.28 o 
   5  -3   1      569.74      584.54     20.06 o 
   6  -3   1      216.62      232.17     35.82 o 
  -8  -2   1        4.43        9.79      8.09 o 
  -7  -2   1      119.59      118.39     10.52 o 
  -6  -2   1      283.14      285.70     12.76 o 
  -5  -2   1       36.77       29.69      5.83 o 
  -4  -2   1     1201.83     1160.21     22.69 o 
  -3  -2   1      157.57      148.73      4.40 o 
  -2  -2   1      875.53      919.68     12.69 o 
  -1  -2   1     1524.36     1499.18     18.63 o 
   0  -2   1      213.23      201.47      9.36 o 
   1  -2   1     3653.95     3569.20     64.83 o 
   2  -2   1     1669.70     1648.18     22.88 o 
   3  -2   1      874.91      840.43     13.85 o 
   4  -2   1        0.23       -2.87      5.21 o 
   5  -2   1      194.55      180.88      9.43 o 
   6  -2   1      123.06      139.65     20.41 o 
  -8  -1   1        3.14       12.97      8.85 o 
  -7  -1   1       31.45       41.40      8.52 o 
  -6  -1   1       82.42       78.44      8.55 o 
  -5  -1   1     2159.59     2141.40     40.26 o 
  -4  -1   1      703.55      697.17     14.62 o 
  -3  -1   1       28.48       36.35      4.43 o 
  -2  -1   1     5805.30     5702.65     50.75 o 
  -1  -1   1      640.39      568.37      7.13 o 
   0  -1   1     1806.99     1850.49     35.12 o 
   1  -1   1     2827.78     2812.59     42.60 o 
   2  -1   1      838.14      801.32     11.41 o 
   3  -1   1     4023.53     3992.07     49.35 o 
   4  -1   1     1759.18     1739.79     25.74 o 
   5  -1   1       50.35       51.88      5.66 o 
   6  -1   1      290.87      247.44     22.96 o 
   7  -1   1      136.27      147.65     29.33 o 
  -7   0   1       17.28       10.80      8.37 o 
  -6   0   1       93.62       99.91     10.62 o 
  -5   0   1      195.55      180.23     11.84 o 
  -4   0   1     1423.34     1355.82     22.12 o 
  -3   0   1       35.22       33.52      3.30 o 
  -2   0   1     1687.41     1777.23     16.70 o 
  -1   0   1     1581.49     1624.78     14.22 o 
   1   0   1     1539.23     1570.03     32.53 o 
   2   0   1       33.25       33.34      2.56 o 
   3   0   1      120.73      106.78      7.54 o 
   4   0   1     2477.96     2504.50     28.49 o 
   5   0   1      261.82      245.83      8.08 o 
   6   0   1      125.26      129.14     11.86 o 
   7   0   1       58.62       95.24     15.45 o 
  -7   1   1       46.07       43.81     21.22 o 
  -6   1   1       55.63       60.59     12.89 o 
  -5   1   1      131.75      132.87      7.15 o 
  -4   1   1        1.32       -3.81      3.81 o 
  -3   1   1      249.88      264.87      6.19 o 
  -2   1   1       46.64       48.55      3.32 o 
  -1   1   1     5228.44     5231.02     53.05 o 
   1   1   1       97.35       67.87      2.12 o 
   2   1   1     3239.53     3192.34     33.33 o 
   3   1   1       62.75       64.91      3.20 o 
   4   1   1      575.56      550.02     15.69 o 
   5   1   1      484.87      435.25     16.21 o 
   6   1   1      951.07      963.75     22.74 o 
   7   1   1       31.51       22.52      7.85 o 
  -6   2   1      160.97      132.80     26.83 o 
  -5   2   1        2.90        1.98      4.57 o 
  -4   2   1        0.80       -2.35      4.02 o 
  -3   2   1        5.64        1.76      3.51 o 
  -2   2   1     1810.64     1813.72     22.03 o 
  -1   2   1     3634.69     3659.89     66.38 o 
   0   2   1      567.64      544.43      7.91 o 
   1   2   1     1678.57     1657.67     28.21 o 
   2   2   1     4460.99     4587.37     42.32 o 
   3   2   1      114.09      124.98      4.62 o 
   4   2   1     1390.12     1370.37     22.71 o 
   5   2   1      802.17      719.09     27.27 o 
   6   2   1      478.43      494.69     18.09 o 
   7   2   1      725.50      755.80     21.78 o 
   8   2   1       44.94       41.52      9.31 o 
  -6   3   1      451.75      463.55     40.94 o 
  -5   3   1       32.23       17.29      8.96 o 
  -4   3   1      145.69      150.68      8.30 o 
  -3   3   1      124.98      145.79      6.92 o 
  -2   3   1      137.40      113.90      6.81 o 
  -1   3   1      399.81      394.63      8.61 o 
   0   3   1     1078.53     1091.34     16.19 o 
   1   3   1      939.90      972.56     30.69 o 
   2   3   1     1444.40     1413.84     20.80 o 
   3   3   1      774.38      787.71     12.44 o 
   4   3   1      165.34      141.69      6.60 o 
   5   3   1      487.28      467.35     13.67 o 
   6   3   1       10.15        7.88     10.45 o 
   7   3   1      317.26      319.43     15.35 o 
   8   3   1      307.71      322.86     18.88 o 
  -5   4   1      181.51      177.40     18.14 o 
  -4   4   1      270.59      285.14     13.68 o 
  -3   4   1       92.55       94.23      9.79 o 
  -2   4   1      695.41      698.37     16.42 o 
  -1   4   1       21.12        5.94      5.19 o 
   0   4   1       33.55       39.53      4.44 o 
   1   4   1       19.43       23.89      4.46 o 
   2   4   1      602.84      576.61     11.53 o 
   3   4   1     1554.00     1547.59     23.64 o 
   4   4   1     1053.51     1041.97     15.33 o 
   5   4   1      413.01      399.58     10.46 o 
   6   4   1        2.32        5.02      6.72 o 
   7   4   1      126.98      147.65     13.67 o 
   8   4   1       38.86       19.88     10.23 o 
  -5   5   1       21.88       26.71     21.84 o 
  -4   5   1      398.24      426.55     21.75 o 
  -3   5   1      221.99      261.96     27.90 o 
  -2   5   1      256.37      236.42     15.90 o 
  -1   5   1        6.24        1.35      6.95 o 
   0   5   1      102.18      109.27      7.19 o 
   1   5   1       76.73       92.72      7.07 o 
   2   5   1     1975.27     2036.94     36.16 o 
   3   5   1      895.09      875.34     13.77 o 
   4   5   1      163.10      171.21      7.58 o 
   5   5   1     1049.79     1032.91     20.82 o 
   6   5   1      194.34      211.25     12.85 o 
   7   5   1       62.29       64.72     15.88 o 
   8   5   1      119.83      133.17     28.71 o 
  -4   6   1       34.09       65.46     27.02 o 
  -3   6   1      146.58      147.97     16.99 o 
  -2   6   1      470.37      499.64     23.13 o 
  -1   6   1       52.89       39.06     11.54 o 
   0   6   1        6.19        8.92      9.53 o 
   1   6   1      320.40      342.87     26.01 o 
   2   6   1        1.15        1.97      6.24 o 
   3   6   1      327.46      325.38      8.53 o 
   4   6   1        2.64       -0.25      3.59 o 
   5   6   1        2.27       -0.27      5.40 o 
   6   6   1      792.29      820.89     23.25 o 
   7   6   1        3.02        1.84     14.35 o 
  -3   7   1        0.30       15.28     13.40 o 
  -2   7   1       65.75       63.16     16.18 o 
  -1   7   1      122.45      126.59     15.36 o 
   0   7   1       98.91       89.46     13.11 o 
   1   7   1      201.65      215.81     24.13 o 
   2   7   1      370.48      349.75     27.18 o 
   3   7   1       96.81      102.68     11.31 o 
   4   7   1       11.34       10.30      8.08 o 
   5   7   1        1.46        5.81      8.04 o 
   6   7   1      208.67      226.42     15.00 o 
   7   7   1      123.29      129.89     19.46 o 
  -1   8   1        8.67      -12.38     12.38 o 
   0   8   1      195.72      181.62     36.28 o 
   1   8   1      259.21      224.87     29.46 o 
   2   8   1       28.39       23.44     15.67 o 
   3   8   1        3.60        0.71     10.75 o 
   4   8   1      217.00      184.09     14.79 o 
   5   8   1       38.83       43.74     10.57 o 
   6   8   1      234.21      234.05     16.38 o 
   0   9   1        1.69       15.35     27.46 o 
   1   9   1      136.68      162.15     26.16 o 
   2   9   1       15.27       21.77     32.39 o 
   3   9   1       19.10        7.39     12.41 o 
   4   9   1      164.28      169.52     18.14 o 
   5   9   1       45.56       55.94     11.80 o 
  -4  -9   2        5.11       -9.11     21.72 o 
  -3  -9   2        3.45       -2.12     23.59 o 
  -6  -8   2      161.30      186.17     21.76 o 
  -5  -8   2      132.13      138.33     17.07 o 
  -4  -8   2      198.23      215.62     19.80 o 
  -3  -8   2      140.45      144.55     21.92 o 
  -2  -8   2        2.61       13.52     16.67 o 
  -1  -8   2       68.97       61.81     12.67 o 
   0  -8   2        0.50       -2.63     11.36 o 
  -7  -7   2       74.37       71.85     17.43 o 
  -6  -7   2      427.53      454.59     19.95 o 
  -5  -7   2       66.81       77.75     11.78 o 
  -4  -7   2       11.85       13.71      8.94 o 
  -3  -7   2      444.83      445.62     40.25 o 
  -2  -7   2      166.82      177.13     22.86 o 
  -1  -7   2      180.71      195.91     12.41 o 
   0  -7   2      103.74       94.77     10.51 o 
   1  -7   2        4.02        9.81     12.10 o 
   2  -7   2       44.29       33.85     13.61 o 
  -7  -6   2      303.99      273.03     25.19 o 
  -6  -6   2      102.45       96.12     11.18 o 
  -5  -6   2        5.22        1.78      5.31 o 
  -4  -6   2        1.45        7.05      5.88 o 
  -3  -6   2       88.19       94.82     17.07 o 
  -2  -6   2      416.41      368.88     25.56 o 
  -1  -6   2       70.23       57.69     10.81 o 
   0  -6   2        9.60        6.69      6.08 o 
   1  -6   2       28.23       35.08      7.23 o 
   2  -6   2        0.24       10.01     12.80 o 
   3  -6   2       11.24       11.75     12.22 o 
  -8  -5   2      177.15      192.32     21.54 o 
  -7  -5   2      315.33      330.49     27.53 o 
  -6  -5   2      520.52      539.20     17.94 o 
  -5  -5   2      475.28      477.68     11.65 o 
  -4  -5   2        9.78        9.16      5.20 o 
  -3  -5   2      303.81      313.63     13.34 o 
  -2  -5   2     1352.08     1320.12     27.44 o 
  -1  -5   2      670.34      631.80     16.90 o 
   0  -5   2      597.04      579.69     21.49 o 
   1  -5   2      499.24      467.62     14.23 o 
   2  -5   2      134.05      107.75     11.35 o 
   3  -5   2       18.46       14.47      9.31 o 
   4  -5   2        1.16       -6.71      9.31 o 
  -8  -4   2       17.88       16.43     12.39 o 
  -7  -4   2      215.74      228.67     14.73 o 
  -6  -4   2       34.91       27.42      4.67 o 
  -5  -4   2      274.82      265.86     10.19 o 
  -4  -4   2     1149.79     1133.65     18.07 o 
  -3  -4   2      291.81      290.09      8.83 o 
  -2  -4   2     3744.72     3594.65     55.17 o 
  -1  -4   2       52.93       64.60      5.47 o 
   0  -4   2      512.32      495.95     12.58 o 
   1  -4   2      762.31      755.19     16.67 o 
   2  -4   2       18.68        6.55      7.63 o 
   3  -4   2      152.36      166.33     13.26 o 
   4  -4   2        5.10        8.44      9.05 o 
   5  -4   2        6.24        5.85      9.71 o 
  -8  -3   2      247.75      241.72     22.67 o 
  -7  -3   2        6.79        4.44      6.93 o 
  -6  -3   2        0.43        0.37      5.61 o 
  -5  -3   2      244.84      235.18     10.64 o 
  -4  -3   2     1802.95     1716.03     25.57 o 
  -3  -3   2     1933.33     1861.32     28.25 o 
  -2  -3   2       64.87       69.10      5.51 o 
  -1  -3   2       73.63       78.33      8.87 o 
   0  -3   2      203.25      216.72     11.40 o 
   1  -3   2      160.08      177.39     11.29 o 
   2  -3   2      514.73      501.93     13.04 o 
   3  -3   2       33.95       31.98      4.99 o 
   4  -3   2        0.66       -4.45      6.52 o 
   5  -3   2      115.91      108.91     11.86 o 
   6  -3   2        8.62       13.91     15.91 o 
  -8  -2   2      121.76      124.49     12.00 o 
  -7  -2   2      318.19      344.73     14.86 o 
  -6  -2   2        1.69       -2.36      5.92 o 
  -5  -2   2      359.48      362.79     12.62 o 
  -4  -2   2     1963.53     1897.78     20.07 o 
  -3  -2   2     4920.65     4837.80     47.44 o 
  -2  -2   2     3636.12     3557.24     38.69 o 
  -1  -2   2     1147.52     1218.10     20.74 o 
   0  -2   2      544.54      600.48     15.31 o 
   1  -2   2     2046.08     2148.52     37.25 o 
   2  -2   2      471.17      475.83      9.89 o 
   3  -2   2      513.65      486.72     13.81 o 
   4  -2   2      996.27      969.48     19.45 o 
   5  -2   2       32.79       27.10      7.67 o 
   6  -2   2        0.07       10.04     14.73 o 
  -8  -1   2       19.02        9.11     17.47 o 
  -7  -1   2      124.00      137.94     11.09 o 
  -6  -1   2      484.40      468.18     15.45 o 
  -5  -1   2       75.09       77.25      9.22 o 
  -4  -1   2     1512.50     1487.32     21.89 o 
  -3  -1   2      867.04      819.20      9.85 o 
  -2  -1   2      221.87      245.58      5.40 o 
  -1  -1   2     4549.63     4506.65     61.14 o 
   0  -1   2     3828.98     3705.69     58.54 o 
   1  -1   2     8149.50     8464.32    124.49 o 
   2  -1   2      570.58      563.24     12.15 o 
   3  -1   2        1.35        1.53      4.54 o 
   4  -1   2      788.13      791.53     17.22 o 
   5  -1   2      170.10      193.68      9.82 o 
   6  -1   2       32.22       38.24     14.50 o 
   7  -1   2       15.62        7.31     15.25 o 
  -7   0   2       88.29      100.59     11.96 o 
  -6   0   2      439.62      439.67     17.64 o 
  -5   0   2     2522.06     2492.68     45.46 o 
  -4   0   2      383.05      353.26     10.85 o 
  -3   0   2        0.14       -0.24      1.93 o 
  -2   0   2        0.98       -0.03      1.67 o 
  -1   0   2     4301.49     4132.28     34.31 o 
   0   0   2      691.65      778.36     10.63 o 
   1   0   2     6192.79     5869.68     89.10 o 
   2   0   2      296.06      307.57      7.72 o 
   3   0   2      197.69      197.41     11.81 o 
   4   0   2       87.31      102.46      9.08 o 
   5   0   2      327.57      316.16      8.47 o 
   6   0   2      105.72       93.58     10.50 o 
   7   0   2        8.29        5.64     11.05 o 
  -7   1   2       29.13       50.05     21.72 o 
  -6   1   2      414.50      408.88     22.43 o 
  -5   1   2     1384.15     1396.19     20.69 o 
  -4   1   2     1472.93     1425.90     18.32 o 
  -3   1   2      548.68      539.10      8.04 o 
  -2   1   2      323.49      335.66      5.75 o 
  -1   1   2     5402.98     5641.23     51.01 o 
   0   1   2     3168.01     3354.86     74.24 o 
   1   1   2     5575.67     5474.09     81.43 o 
   2   1   2     2915.70     2850.76     35.68 o 
   3   1   2     1049.29     1076.16     15.53 o 
   4   1   2      507.46      486.83      8.63 o 
   5   1   2      123.54      122.11     10.30 o 
   6   1   2       56.80       57.75      9.10 o 
   7   1   2      208.92      192.43     13.16 o 
  -6   2   2       19.53       23.59     20.09 o 
  -5   2   2      269.04      280.80     12.78 o 
  -4   2   2       96.60      100.74      5.46 o 
  -3   2   2     1344.69     1355.08     17.43 o 
  -2   2   2     2549.01     2527.94     29.54 o 
  -1   2   2     1373.35     1531.43     19.75 o 
   0   2   2     8000.37     8607.71    122.11 o 
   1   2   2       82.55      100.04      4.42 o 
   2   2   2       49.01       43.78      3.19 o 
   3   2   2     3597.26     3499.13     35.53 o 
   4   2   2      666.73      693.70     10.72 o 
   5   2   2      146.59      138.07     15.05 o 
   6   2   2       80.33       81.41     10.45 o 
   7   2   2      118.24      130.86     11.35 o 
   8   2   2       77.18       77.28     10.58 o 
  -6   3   2      379.74      334.74     38.69 o 
  -5   3   2        4.91        4.07      8.46 o 
  -4   3   2      200.98      194.21      7.37 o 
  -3   3   2      524.94      531.21     12.06 o 
  -2   3   2     3535.82     3478.55     41.92 o 
  -1   3   2     5775.52     6053.50     76.41 o 
   0   3   2      231.05      243.65      7.62 o 
   1   3   2        8.86        3.06      4.61 o 
   2   3   2        5.02        2.71      2.93 o 
   3   3   2     1053.58     1035.62     13.04 o 
   4   3   2     1676.62     1684.63     20.02 o 
   5   3   2       20.34       17.90      3.72 o 
   6   3   2       11.86        9.32     13.85 o 
   7   3   2      154.02      125.49     27.96 o 
   8   3   2        5.70        9.03      8.01 o 
  -5   4   2       66.28       59.78     12.20 o 
  -4   4   2       38.27       37.70      9.52 o 
  -3   4   2      524.33      573.14     14.11 o 
  -2   4   2     1554.57     1565.68     29.01 o 
  -1   4   2     1907.91     1884.78     29.56 o 
   0   4   2     3838.20     3905.31     89.71 o 
   1   4   2       66.15       51.79      7.08 o 
   2   4   2      820.66      795.95     15.74 o 
   3   4   2     1664.60     1664.60     23.36 o 
   4   4   2      663.20      627.21     12.93 o 
   5   4   2      549.16      535.11     11.93 o 
   6   4   2      361.71      376.31     10.38 o 
   7   4   2       34.81       40.76     13.98 o 
   8   4   2        5.51       10.32      9.49 o 
  -5   5   2      144.72       84.69     46.74 o 
  -4   5   2      599.90      586.14     29.45 o 
  -3   5   2       30.39       43.74     46.10 o 
  -2   5   2      359.51      362.48     19.28 o 
  -1   5   2      237.46      254.71     18.49 o 
   0   5   2      100.24       99.74      7.70 o 
   1   5   2     2196.48     2243.49     35.75 o 
   2   5   2      304.65      302.30     11.59 o 
   3   5   2     1445.84     1478.92     25.42 o 
   4   5   2        1.00        1.35      4.25 o 
   5   5   2       20.00       14.36      5.49 o 
   6   5   2      354.52      369.58     12.85 o 
   7   5   2       56.21       73.26     22.22 o 
   8   5   2       47.33       22.22     23.46 o 
  -4   6   2      176.97      161.68     20.41 o 
  -3   6   2      727.99      669.39     75.98 o 
  -2   6   2      260.14      253.96     22.36 o 
  -1   6   2      344.88      324.21     19.12 o 
   0   6   2       14.66       15.95      9.56 o 
   1   6   2      870.35      870.33     21.65 o 
   2   6   2     3477.05     3487.64     63.95 o 
   3   6   2       62.94       64.27      6.30 o 
   4   6   2        2.42        0.47      5.92 o 
   5   6   2       69.56       68.38      7.05 o 
   6   6   2       21.46       22.86      8.34 o 
   7   6   2      169.01      167.69     20.86 o 
   8   6   2       40.48       36.44     20.09 o 
  -3   7   2      222.30      197.13     23.14 o 
  -2   7   2      347.17      365.25     26.34 o 
  -1   7   2       84.04       70.82     15.43 o 
   0   7   2       23.74       15.39     10.23 o 
   1   7   2      694.60      466.29     86.18 o 
   2   7   2      303.97      337.50     14.81 o 
   3   7   2      784.15      770.59     27.65 o 
   4   7   2      232.48      234.91     17.69 o 
   5   7   2       16.34       19.95      8.50 o 
   6   7   2       30.74       51.16     10.14 o 
   7   7   2      124.88      122.12     19.04 o 
  -2   8   2       34.67       28.59     16.49 o 
  -1   8   2      338.18      348.04     29.40 o 
   0   8   2      267.13      291.51     30.58 o 
   1   8   2       41.68       54.66     18.79 o 
   2   8   2       70.76       78.24     18.77 o 
   3   8   2       14.76       -1.87      8.32 o 
   4   8   2      161.04      136.30     13.10 o 
   5   8   2      244.54      248.05     16.31 o 
   6   8   2       11.61       16.04      9.56 o 
   7   8   2       27.19       38.69     15.53 o 
   0   9   2      548.96      630.60     42.02 o 
   1   9   2      232.36      227.74     28.99 o 
   2   9   2       47.07       23.09     18.35 o 
   3   9   2        3.23       -2.10     10.89 o 
   4   9   2        0.73        1.32      9.29 o 
   5   9   2      341.06      419.88     20.54 o 
  -5  -8   3        0.12        7.11     11.87 o 
  -4  -8   3       26.45       20.09     13.29 o 
  -3  -8   3      124.86      136.81     22.64 o 
  -2  -8   3      561.81      589.71     37.11 o 
  -1  -8   3       62.46       36.26     22.34 o 
   0  -8   3        5.59       -3.85     18.22 o 
  -6  -7   3      218.03      226.61     18.58 o 
  -5  -7   3       65.99       62.50     13.69 o 
  -4  -7   3      240.75      227.30     18.80 o 
  -3  -7   3      362.05      426.49     29.65 o 
  -2  -7   3      125.36      138.04     30.45 o 
  -1  -7   3      533.72      526.85     21.49 o 
   0  -7   3       86.71       90.99     10.84 o 
   1  -7   3      151.51      159.14     23.77 o 
   2  -7   3       78.06       81.36     25.27 o 
  -7  -6   3        9.17       13.88     13.59 o 
  -6  -6   3      356.58      390.19     18.59 o 
  -5  -6   3      186.47      209.25     16.75 o 
  -4  -6   3     1246.87     1234.98     29.56 o 
  -3  -6   3      439.06      442.79     27.75 o 
  -2  -6   3       31.10       25.87      7.80 o 
  -1  -6   3      143.25      147.70     12.66 o 
   0  -6   3     1016.43      964.98     34.59 o 
   1  -6   3      550.17      599.56     21.64 o 
   2  -6   3      265.02      267.90     16.61 o 
   3  -6   3       64.15       67.77     12.18 o 
  -7  -5   3       12.92       -2.13     15.04 o 
  -6  -5   3       55.02       46.52      8.78 o 
  -5  -5   3        1.04       -1.00      5.91 o 
  -4  -5   3     1111.81     1138.14     21.78 o 
  -3  -5   3      275.25      268.77     18.17 o 
  -2  -5   3       49.66       51.12      6.77 o 
  -1  -5   3      157.58      173.90     10.37 o 
   0  -5   3       16.19        9.87      7.96 o 
   1  -5   3     1864.46     1847.74     32.00 o 
   2  -5   3      667.04      629.90     23.42 o 
   3  -5   3       38.15       27.70     10.35 o 
   4  -5   3       62.48       74.98     12.39 o 
  -8  -4   3      206.27      176.74     17.11 o 
  -7  -4   3      130.38      163.65     15.80 o 
  -6  -4   3      145.06      120.30     11.78 o 
  -5  -4   3      788.32      771.40     18.17 o 
  -4  -4   3       38.08       43.59      5.36 o 
  -3  -4   3     1768.89     1706.31     27.08 o 
  -2  -4   3     1443.81     1403.50     38.23 o 
  -1  -4   3      398.58      387.17     10.89 o 
   0  -4   3     3026.81     3026.09     57.54 o 
   1  -4   3       49.62       55.98      8.31 o 
   2  -4   3     1474.81     1467.20     52.77 o 
   3  -4   3      113.76      112.89      8.93 o 
   4  -4   3      162.73      170.11     13.75 o 
   5  -4   3      148.79      174.49     15.11 o 
  -8  -3   3      111.80      113.47     17.22 o 
  -7  -3   3      247.58      240.99     12.31 o 
  -6  -3   3      323.08      332.99     16.01 o 
  -5  -3   3      400.48      393.55     10.71 o 
  -4  -3   3      137.25      128.33      7.17 o 
  -3  -3   3      979.08      916.21     14.28 o 
  -2  -3   3     1978.18     1960.44     32.55 o 
  -1  -3   3     3228.70     3195.78     48.77 o 
   0  -3   3     4268.16     4199.27     71.53 o 
   1  -3   3      897.45      916.36     22.70 o 
   2  -3   3       43.31       33.87      6.89 o 
   3  -3   3      798.02      800.30     20.28 o 
   4  -3   3      956.53      962.30     29.37 o 
   5  -3   3      264.21      273.16     16.05 o 
   6  -3   3      101.71      141.79     31.83 o 
  -8  -2   3        0.66       -7.10     12.29 o 
  -7  -2   3       20.91       18.61      7.50 o 
  -6  -2   3      107.87      108.31      8.70 o 
  -5  -2   3      771.52      752.60     13.96 o 
  -4  -2   3       29.63       28.47      3.27 o 
  -3  -2   3      299.23      293.27      7.91 o 
  -2  -2   3      902.19      933.46     12.86 o 
  -1  -2   3     2462.54     2462.72     42.79 o 
   0  -2   3     4290.58     4247.78     69.60 o 
   1  -2   3      200.03      209.76     10.29 o 
   2  -2   3      344.00      344.26     17.79 o 
   3  -2   3       90.85       83.72      7.97 o 
   4  -2   3      413.53      423.69     14.83 o 
   5  -2   3      623.84      658.74     23.28 o 
   6  -2   3      135.84      139.44     20.54 o 
  -7  -1   3      202.48      217.84     13.15 o 
  -6  -1   3       47.16       54.21      7.78 o 
  -5  -1   3      817.30      777.30     18.94 o 
  -4  -1   3     2794.97     2730.56     35.23 o 
  -3  -1   3     1106.90     1121.07     12.11 o 
  -2  -1   3     3008.15     2972.45     28.52 o 
  -1  -1   3     8272.30     8496.77    129.18 o 
   0  -1   3     7557.91     7665.30    117.63 o 
   1  -1   3     1818.24     1849.80     33.06 o 
   2  -1   3      486.52      460.55     11.75 o 
   3  -1   3     2738.24     2679.87     40.61 o 
   4  -1   3     1078.82     1068.94     21.27 o 
   5  -1   3      374.27      408.65     13.67 o 
   6  -1   3      232.51      213.93     37.69 o 
   7  -1   3       21.12       27.74     16.01 o 
  -7   0   3        6.33        7.19      8.58 o 
  -6   0   3        1.67       -1.61      6.91 o 
  -5   0   3       15.31       17.59      7.34 o 
  -4   0   3     1384.76     1380.55     16.38 o 
  -3   0   3     2022.89     2015.86     19.07 o 
  -2   0   3     2736.70     2734.78     24.73 o 
  -1   0   3     6864.21     6908.18     74.02 o 
   0   0   3       33.60       33.44      2.50 o 
   1   0   3     4826.97     4962.07     77.13 o 
   2   0   3     5274.68     5235.52     71.64 o 
   3   0   3     4137.63     4168.19     49.51 o 
   4   0   3     1227.52     1218.63     18.46 o 
   5   0   3      114.30      119.76      6.47 o 
   6   0   3        7.75       -1.17      5.75 o 
   7   0   3      211.11      193.12     18.09 o 
  -7   1   3       57.86       22.09     21.59 o 
  -6   1   3        8.50        6.57     11.23 o 
  -5   1   3       93.35       96.09      6.98 o 
  -4   1   3      294.41      272.53      7.34 o 
  -3   1   3       89.94       95.02      3.84 o 
  -2   1   3     4084.97     4103.59     38.40 o 
  -1   1   3      477.40      458.98      7.15 o 
   0   1   3      383.30      378.24      9.82 o 
   1   1   3     2597.27     2623.33     33.39 o 
   2   1   3      537.61      485.72      9.44 o 
   3   1   3     2123.01     2075.80     28.34 o 
   4   1   3     1269.90     1265.96     18.17 o 
   5   1   3      243.85      248.00      7.32 o 
   6   1   3       43.85       44.39      8.36 o 
   7   1   3        1.32        1.06      8.09 o 
  -6   2   3      567.49      612.07     42.44 o 
  -5   2   3       42.40       52.42      6.10 o 
  -4   2   3      240.40      259.42      9.56 o 
  -3   2   3     2445.88     2503.84     26.79 o 
  -2   2   3      399.19      403.16      7.78 o 
  -1   2   3     4393.10     4602.60     55.27 o 
   0   2   3     1884.70     1803.62     31.89 o 
   1   2   3     6251.82     6288.98    114.99 o 
   2   2   3    11948.85    12060.26    146.35 o 
   3   2   3       94.01       90.60      4.38 o 
   4   2   3     2759.99     2697.46     44.56 o 
   5   2   3      192.90      184.36      6.67 o 
   6   2   3      298.07      290.68     15.73 o 
   7   2   3      437.76      433.33     19.53 o 
   8   2   3        2.88       -0.65     12.49 o 
  -6   3   3       39.45       42.10     67.34 o 
  -5   3   3      369.69      361.91     18.06 o 
  -4   3   3       39.67       35.22      7.23 o 
  -3   3   3      240.14      246.65      9.07 o 
  -2   3   3      365.35      353.14     10.93 o 
  -1   3   3     1678.33     1706.46     22.90 o 
   0   3   3     2491.54     2635.49     47.36 o 
   1   3   3     2709.37     2799.17     50.92 o 
   2   3   3     3416.84     3344.58     38.88 o 
   3   3   3     1565.42     1571.27     24.14 o 
   4   3   3      352.47      339.81     12.29 o 
   5   3   3      401.63      396.79     11.18 o 
   6   3   3     1241.86     1203.68     76.63 o 
   7   3   3      396.08      436.12     28.34 o 
   8   3   3       56.53       68.59     10.14 o 
  -5   4   3       19.60       12.53     11.86 o 
  -4   4   3      175.33      172.99     19.02 o 
  -3   4   3      253.96      254.89     11.76 o 
  -2   4   3      105.24       90.97      7.74 o 
  -1   4   3      530.03      568.20     13.89 o 
   0   4   3      303.91      271.39      7.82 o 
   1   4   3      266.31      268.45     10.38 o 
   2   4   3     1893.24     1854.06     26.77 o 
   3   4   3      638.88      667.94     11.96 o 
   4   4   3      214.67      207.61      8.17 o 
   5   4   3      189.49      193.71      8.78 o 
   6   4   3      271.78      269.21     10.83 o 
   7   4   3      285.83      323.01     37.19 o 
   8   4   3       76.79       73.46     16.99 o 
  -5   5   3       57.57       63.67     34.57 o 
  -3   5   3     1374.96     1313.73     37.23 o 
  -2   5   3      201.81      186.80     12.84 o 
  -1   5   3      540.72      518.98     15.98 o 
   0   5   3     2471.78     2530.20     39.30 o 
   1   5   3      176.41      162.58      8.59 o 
   2   5   3     1660.59     1631.42     23.82 o 
   3   5   3     1080.62     1084.60     22.36 o 
   4   5   3      375.74      395.86     12.44 o 
   5   5   3     1426.82     1423.28     40.79 o 
   6   5   3      501.21      499.32     18.09 o 
   7   5   3      188.35      148.99     19.76 o 
   8   5   3       84.95       67.77     17.06 o 
  -4   6   3       15.99       16.27     42.28 o 
  -2   6   3      385.39      395.23     21.96 o 
  -1   6   3      339.42      392.50     23.19 o 
   0   6   3       93.18       94.59     12.64 o 
   1   6   3     1023.57      959.79     52.87 o 
   2   6   3       31.30       22.86      6.83 o 
   3   6   3      590.47      604.62     14.69 o 
   4   6   3      586.59      594.20     16.16 o 
   5   6   3      749.63      771.23     18.49 o 
   6   6   3      325.02      316.68     15.71 o 
   7   6   3       14.99        9.24     17.35 o 
   8   6   3       24.56       30.70     20.22 o 
  -3   7   3       58.14       64.30     31.15 o 
  -2   7   3       28.33       32.49     13.67 o 
  -1   7   3       32.35       33.69     12.80 o 
   0   7   3      223.98      195.57    104.34 o 
   1   7   3      555.18      575.70     23.50 o 
   2   7   3       70.37       97.53     10.02 o 
   3   7   3      120.08      114.15      9.07 o 
   4   7   3       40.55       46.24      7.13 o 
   5   7   3      575.89      569.56     20.59 o 
   6   7   3       99.53       95.02     11.30 o 
   7   7   3       23.35       13.77     13.28 o 
  -2   8   3       57.09       65.90     16.18 o 
  -1   8   3       99.06       93.95     23.38 o 
   0   8   3      202.41      131.48     77.70 o 
   1   8   3      450.14      463.54     39.32 o 
   2   8   3       47.46       65.70     12.44 o 
   3   8   3      515.71      510.30     19.91 o 
   4   8   3      452.05      458.61     19.60 o 
   5   8   3       30.29       28.20      9.78 o 
   6   8   3      236.09      242.35     16.38 o 
   7   8   3       62.43       59.81     16.45 o 
   0   9   3       49.81       57.57     23.96 o 
   1   9   3       80.94       65.35     20.95 o 
   2   9   3      157.66      162.56     43.68 o 
   3   9   3       76.04       63.86     11.50 o 
   4   9   3      139.15      149.04     14.19 o 
   5   9   3       84.22       72.47     11.97 o 
   6   9   3       49.40       48.66     15.56 o 
  -5  -8   4       19.83       47.30     24.96 o 
  -4  -8   4       21.07       16.07     13.52 o 
  -3  -8   4      423.50      475.03     48.30 o 
  -2  -8   4       11.13       13.23     18.40 o 
  -1  -8   4        0.03        6.92     17.55 o 
  -6  -7   4       15.76        9.05     11.17 o 
  -5  -7   4      170.95      174.47     17.70 o 
  -4  -7   4       11.81        9.44     11.84 o 
  -3  -7   4      355.29      370.35     29.30 o 
  -2  -7   4      299.52      298.78     28.72 o 
  -1  -7   4       17.19       21.28     14.75 o 
   0  -7   4       14.34        0.48     11.07 o 
   1  -7   4       13.34       10.95     12.28 o 
  -7  -6   4        6.94       38.69     21.22 o 
  -6  -6   4        4.63        1.76      9.71 o 
  -5  -6   4        9.88       17.02     10.95 o 
  -4  -6   4       23.77       27.55     11.40 o 
  -3  -6   4       27.85       26.42     14.53 o 
  -2  -6   4        7.44        5.03      6.81 o 
  -1  -6   4      127.95      142.02     12.72 o 
   0  -6   4      123.43      126.86     14.14 o 
   1  -6   4       26.72       22.45      9.55 o 
   2  -6   4       15.81       25.74     10.55 o 
   3  -6   4        7.77        4.95     11.78 o 
  -7  -5   4       82.89       80.57     13.35 o 
  -6  -5   4        8.52        6.78      8.74 o 
  -5  -5   4      749.75      755.80     20.31 o 
  -4  -5   4      575.43      588.94     17.68 o 
  -3  -5   4      365.68      382.17     25.02 o 
  -2  -5   4       52.88       55.12      7.47 o 
  -1  -5   4       38.24       26.64      7.09 o 
   0  -5   4     1177.00     1173.41     29.42 o 
   1  -5   4      372.99      396.32     16.62 o 
   2  -5   4      108.61      117.21     12.25 o 
   3  -5   4       36.87       45.94     10.86 o 
   4  -5   4        7.80        9.55     10.78 o 
  -7  -4   4      408.73      453.66     29.39 o 
  -6  -4   4       72.84       68.33      9.02 o 
  -5  -4   4      390.27      354.63     12.36 o 
  -4  -4   4      693.86      674.00     20.49 o 
  -3  -4   4        4.76        5.85      5.17 o 
  -2  -4   4      194.58      186.38     10.84 o 
  -1  -4   4       53.42       68.59      8.02 o 
   0  -4   4      174.44      158.33     17.82 o 
   1  -4   4     1958.70     1980.57     78.38 o 
   2  -4   4      471.18      483.38     20.71 o 
   3  -4   4       76.18       68.23     10.72 o 
   4  -4   4       42.60       57.55     11.01 o 
   5  -4   4        7.88        4.27     12.03 o 
  -7  -3   4        0.08       -4.87     10.83 o 
  -6  -3   4      114.92      101.38      9.82 o 
  -5  -3   4        1.59       -2.37      4.48 o 
  -4  -3   4       20.93       22.50      5.69 o 
  -3  -3   4       56.85       61.05      4.64 o 
  -2  -3   4       73.79       74.80      6.84 o 
  -1  -3   4        5.63        9.29      5.10 o 
   0  -3   4        2.24       -0.97      5.99 o 
   1  -3   4      228.76      233.58     13.41 o 
   2  -3   4        5.68        5.19      6.54 o 
   3  -3   4      419.88      413.39     27.27 o 
   4  -3   4      394.11      377.21     20.00 o 
   5  -3   4        0.70        0.64      8.89 o 
  -7  -2   4      198.77      168.52     12.04 o 
  -6  -2   4      370.11      384.16     13.03 o 
  -5  -2   4      308.75      285.65      7.12 o 
  -4  -2   4      691.23      678.01     10.86 o 
  -3  -2   4       64.65       65.21      4.53 o 
  -2  -2   4     1243.54     1294.34     23.08 o 
  -1  -2   4     4683.12     4618.07     75.46 o 
   0  -2   4      476.34      472.38     14.59 o 
   1  -2   4        0.21        1.70      5.28 o 
   2  -2   4      647.99      639.35     20.70 o 
   3  -2   4      646.73      633.71     17.06 o 
   4  -2   4     1156.96     1085.22     24.30 o 
   5  -2   4      189.71      189.78     15.58 o 
   6  -2   4       30.06        4.19     13.96 o 
  -7  -1   4       12.82        8.10      7.85 o 
  -6  -1   4      351.17      331.39     22.00 o 
  -5  -1   4        0.72       -3.68      4.10 o 
  -4  -1   4     1891.90     1853.93     21.09 o 
  -3  -1   4      527.78      502.43      7.97 o 
  -2  -1   4      161.26      162.60      7.63 o 
  -1  -1   4     3881.00     3632.20     43.63 o 
   0  -1   4      924.36      888.87     15.13 o 
   1  -1   4        7.08        3.22      4.38 o 
   2  -1   4       77.87       82.01      7.32 o 
   3  -1   4       13.51       10.53      5.39 o 
   4  -1   4      570.17      589.31     15.98 o 
   5  -1   4     1062.03     1071.70     29.67 o 
   6  -1   4      201.45      200.45     31.58 o 
  -7   0   4       31.39       23.96      9.56 o 
  -6   0   4      147.26      132.55     12.08 o 
  -5   0   4      104.96      103.08      6.42 o 
  -4   0   4      143.09      137.47      5.10 o 
  -3   0   4      512.48      515.78      8.47 o 
  -2   0   4        2.07        6.98      2.35 o 
  -1   0   4        3.07        5.65      2.66 o 
   0   0   4       54.80       75.70      4.24 o 
   1   0   4      390.46      401.26     10.05 o 
   2   0   4     1569.00     1541.05     28.77 o 
   3   0   4      195.54      193.48      8.16 o 
   4   0   4       94.86      106.75      8.42 o 
   5   0   4       13.95       19.55      4.58 o 
   6   0   4      202.68      196.59     14.41 o 
   7   0   4      214.37      206.18     18.93 o 
  -7   1   4       90.86       77.76     24.59 o 
  -6   1   4      479.55      481.65     36.32 o 
  -5   1   4      210.31      189.74      8.14 o 
  -4   1   4      736.57      733.75     12.82 o 
  -3   1   4     2109.87     2105.49     22.84 o 
  -2   1   4      199.82      187.08      5.13 o 
  -1   1   4      933.37      968.34     14.42 o 
   0   1   4      227.55      222.96      7.48 o 
   1   1   4      107.63      124.75      5.55 o 
   2   1   4     5936.52     5688.78     77.43 o 
   3   1   4     1358.42     1357.76     20.97 o 
   4   1   4       11.27       10.26      4.47 o 
   5   1   4      294.41      290.47      8.42 o 
   6   1   4       17.36       21.54      5.97 o 
   7   1   4      453.19      409.99     35.26 o 
  -6   2   4      178.04      177.61     29.46 o 
  -5   2   4      663.87      677.20     16.99 o 
  -4   2   4      160.27      187.21      9.08 o 
  -3   2   4      527.34      544.96     11.90 o 
  -2   2   4     2068.43     2146.08     23.96 o 
  -1   2   4     1633.13     1710.84     25.57 o 
   0   2   4     3626.74     3824.07     62.02 o 
   1   2   4       51.77       73.19      5.92 o 
   2   2   4     1079.93     1076.25     18.23 o 
   3   2   4     1548.37     1509.31     20.81 o 
   4   2   4     1035.66     1073.95     18.26 o 
   5   2   4       13.84       10.79      4.45 o 
   6   2   4       63.17       53.67      8.35 o 
   7   2   4       11.64       15.11      8.81 o 
  -6   3   4       36.98       43.13     22.02 o 
  -5   3   4       20.99       26.70     21.81 o 
  -4   3   4       76.89       77.72     13.18 o 
  -3   3   4      104.92      113.79      6.36 o 
  -2   3   4      308.70      320.00      8.60 o 
  -1   3   4        4.17        2.08      4.72 o 
   0   3   4     1070.15     1127.88     22.60 o 
   1   3   4        2.12        2.69      2.88 o 
   2   3   4      129.88      136.08      7.75 o 
   3   3   4       71.96       85.47      6.40 o 
   4   3   4        6.09        5.32      3.69 o 
   5   3   4      237.04      243.83      9.03 o 
   6   3   4      228.81      231.52      9.36 o 
   7   3   4        0.02        7.33     14.02 o 
   8   3   4        0.25        6.69      9.73 o 
  -5   4   4      342.72      326.26     19.39 o 
  -4   4   4        1.81       10.14     25.72 o 
  -3   4   4      272.20      269.80     12.29 o 
  -2   4   4      915.36      942.91     19.21 o 
  -1   4   4      257.63      270.08      9.03 o 
   0   4   4     1182.85     1183.62     39.90 o 
   1   4   4     2537.33     2574.03     57.72 o 
   2   4   4        2.35        2.41      3.67 o 
   3   4   4      226.72      241.13      8.47 o 
   4   4   4      231.26      230.74      9.22 o 
   5   4   4      544.88      557.95     13.57 o 
   6   4   4     1179.89     1156.79     22.65 o 
   7   4   4       29.21       25.13     14.80 o 
   8   4   4       15.58       36.20     23.71 o 
  -5   5   4       30.82       45.96     38.44 o 
  -4   5   4      159.77      155.30     28.14 o 
  -2   5   4     1180.60     1208.33     34.12 o 
  -1   5   4      209.74      237.48     11.48 o 
   0   5   4        3.22        0.42      3.70 o 
   1   5   4     1696.29     1663.70     34.30 o 
   2   5   4      486.76      450.06     18.21 o 
   3   5   4      462.32      431.85     11.58 o 
   4   5   4       11.78       11.00      5.41 o 
   5   5   4        1.16       -3.35      6.34 o 
   6   5   4      603.29      581.64     21.04 o 
   7   5   4      209.56      176.98     31.70 o 
   8   5   4       21.71       26.62     22.09 o 
  -4   6   4      112.55       97.01     20.56 o 
  -3   6   4      180.43      164.63     41.45 o 
  -2   6   4        1.96       -7.97      7.97 o 
  -1   6   4       13.32       -3.54     15.50 o 
   0   6   4      320.48      392.30     32.51 o 
   1   6   4       66.52       63.33     13.89 o 
   2   6   4        4.65       -5.17      5.17 o 
   3   6   4      346.63      368.39     16.07 o 
   4   6   4       25.49       23.52      7.63 o 
   5   6   4       62.69       68.93     10.08 o 
   6   6   4       10.45        6.39     11.52 o 
   7   6   4       19.99       26.96     19.97 o 
  -3   7   4       83.34       65.58     35.22 o 
  -2   7   4      171.27      146.47     17.80 o 
  -1   7   4      225.83      219.24     41.31 o 
   0   7   4       34.50       36.91     22.40 o 
   1   7   4      168.41      170.13     20.92 o 
   2   7   4      140.88      142.29     14.24 o 
   3   7   4       21.84       24.59      6.80 o 
   4   7   4     1031.33     1079.52     29.44 o 
   5   7   4      191.03      217.05     16.83 o 
   6   7   4       39.88       31.55      9.30 o 
   7   7   4       35.26       10.98     18.47 o 
  -2   8   4        6.90       11.07     19.58 o 
  -1   8   4      117.94      180.19     27.38 o 
   0   8   4      260.40      279.13     30.27 o 
   1   8   4      122.40       75.19     22.65 o 
   2   8   4      420.60      422.68     18.03 o 
   3   8   4       80.99       65.08     10.37 o 
   4   8   4      210.71      194.35     32.26 o 
   5   8   4      338.90      410.85     28.91 o 
   6   8   4        4.96        9.81      9.29 o 
   7   8   4        0.26        8.96     13.43 o 
   0   9   4       44.44       65.66     21.72 o 
   1   9   4       67.33       43.86     20.13 o 
   2   9   4        9.44        5.49     12.68 o 
   3   9   4        0.00       -8.00      8.13 o 
   4   9   4       15.47       19.22      9.40 o 
   5   9   4        8.06        9.64     11.59 o 
   6   9   4       46.32       44.30     12.35 o 
  -3  -8   5      111.38      116.95     33.08 o 
  -2  -8   5      423.12      439.96     49.80 o 
  -6  -7   5       57.86       71.89     25.09 o 
  -5  -7   5        2.33       24.76     12.86 o 
  -4  -7   5       40.31       34.48     13.96 o 
  -3  -7   5       20.19       16.18     16.30 o 
  -2  -7   5      149.97      120.67     22.67 o 
  -1  -7   5       98.40       46.05     19.28 o 
   0  -7   5       88.22       98.88     14.62 o 
   1  -7   5        0.85       -7.76     13.55 o 
  -6  -6   5       10.88        9.66     17.28 o 
  -5  -6   5      670.62      704.67     33.75 o 
  -4  -6   5      477.78      501.05     24.62 o 
  -3  -6   5       97.00       72.27     17.43 o 
  -2  -6   5        0.12       -2.15      7.13 o 
  -1  -6   5        1.19       -8.47      8.52 o 
   0  -6   5      103.66      113.23     13.74 o 
   1  -6   5      365.41      360.85     17.88 o 
   2  -6   5        1.27        5.51     10.05 o 
  -7  -5   5       12.58       35.98     13.94 o 
  -6  -5   5       36.32       54.68     11.28 o 
  -5  -5   5      198.00      204.36     16.68 o 
  -4  -5   5     1456.84     1494.97     32.86 o 
  -3  -5   5     1139.29     1022.96     69.27 o 
  -2  -5   5       29.75       19.96      8.15 o 
  -1  -5   5       36.94       42.32     14.98 o 
   0  -5   5       47.24       28.60     14.14 o 
   1  -5   5      839.49      837.59     28.33 o 
   2  -5   5      444.57      436.09     18.91 o 
   3  -5   5       10.91       19.51     10.21 o 
  -7  -4   5       51.49       30.75     12.74 o 
  -6  -4   5       30.82       18.88      7.57 o 
  -5  -4   5       82.81       70.99      8.33 o 
  -4  -4   5      201.30      191.08     11.42 o 
  -3  -4   5      907.18      896.17     19.33 o 
  -2  -4   5       80.62       63.59     14.30 o 
  -1  -4   5      191.92      202.66     14.85 o 
   0  -4   5       61.03       56.41     14.91 o 
   1  -4   5       66.17       57.85     16.01 o 
   2  -4   5       79.14       88.05     13.23 o 
   3  -4   5      229.44      209.28     17.81 o 
   4  -4   5        5.17        2.10      9.82 o 
  -7  -3   5      407.30      418.96     25.93 o 
  -6  -3   5      951.21      877.43     31.77 o 
  -5  -3   5      729.18      715.40     21.09 o 
  -4  -3   5        0.53       -0.18      4.90 o 
  -3  -3   5        1.17       -3.22      3.76 o 
  -2  -3   5      880.22      867.42     19.97 o 
  -1  -3   5     3672.65     3795.45     66.74 o 
   0  -3   5      860.54      823.02     22.66 o 
   1  -3   5       40.69       30.29      9.48 o 
   2  -3   5        3.92       17.34     11.96 o 
   3  -3   5        3.92       12.38      9.64 o 
   4  -3   5      243.62      233.21     17.54 o 
   5  -3   5       21.23       17.50     10.17 o 
  -7  -2   5       21.70       42.21     20.84 o 
  -6  -2   5      635.69      636.26     21.00 o 
  -5  -2   5     1410.52     1417.51     20.41 o 
  -4  -2   5      106.93      117.25      5.76 o 
  -3  -2   5      108.55      115.78      5.40 o 
  -2  -2   5      137.22      142.36      7.21 o 
  -1  -2   5     3737.38     3660.37     62.58 o 
   0  -2   5     8312.37     8500.02    205.53 o 
   1  -2   5       36.66       40.60      7.37 o 
   2  -2   5       59.14       47.25      8.03 o 
   3  -2   5      309.93      314.42     13.68 o 
   4  -2   5      206.45      210.68     15.58 o 
   5  -2   5      502.50      500.01     27.21 o 
   6  -2   5        1.94        1.98     15.05 o 
  -7  -1   5       21.22       23.74      9.03 o 
  -6  -1   5       30.61       33.63      7.45 o 
  -5  -1   5      571.09      576.71     11.07 o 
  -4  -1   5      603.04      641.62     10.22 o 
  -3  -1   5      347.14      325.48     10.18 o 
  -2  -1   5      432.38      462.35     10.43 o 
  -1  -1   5        6.63       10.54      4.17 o 
   0  -1   5      745.37      707.85     13.63 o 
   1  -1   5     2282.73     2239.29     40.98 o 
   2  -1   5      180.56      187.04     10.61 o 
   3  -1   5       42.78       43.65      6.66 o 
   4  -1   5       36.91       46.43      7.63 o 
   5  -1   5       25.01       35.52      7.81 o 
   6  -1   5       46.30       48.93     23.71 o 
  -7   0   5      114.40      145.97     25.65 o 
  -6   0   5       70.63       63.58     12.40 o 
  -5   0   5       81.07       78.37      5.50 o 
  -4   0   5      485.91      492.64      8.94 o 
  -3   0   5     3458.74     3377.85     35.97 o 
  -2   0   5     8036.92     8136.89     72.58 o 
  -1   0   5      405.34      407.14      7.47 o 
   0   0   5      144.57      150.30      5.79 o 
   1   0   5      283.72      290.89      6.90 o 
   2   0   5     2727.88     2778.49     48.19 o 
   3   0   5     1528.78     1455.97     29.00 o 
   4   0   5       67.51       73.82      5.72 o 
   5   0   5       73.33       69.76      7.19 o 
   6   0   5       16.34        1.34      9.25 o 
   7   0   5       10.36       -1.72     13.08 o 
  -7   1   5      357.43      366.57     38.82 o 
  -6   1   5      110.90      114.20     23.96 o 
  -5   1   5      153.34      143.21      7.87 o 
  -4   1   5        2.77       -0.05      4.10 o 
  -3   1   5     1318.16     1329.77     16.35 o 
  -2   1   5     5571.21     5430.35     56.93 o 
  -1   1   5     2241.87     2139.25     28.11 o 
   0   1   5      601.95      595.64     12.70 o 
   1   1   5      272.72      287.79      8.05 o 
   2   1   5       11.77        6.59      4.00 o 
   3   1   5     8047.93     8155.42     99.96 o 
   4   1   5      930.89      960.57     17.96 o 
   5   1   5       18.36       10.77      4.33 o 
   6   1   5      121.04      127.04      8.03 o 
   7   1   5        1.90      -11.67     17.54 o 
  -6   2   5      323.01      338.74     40.94 o 
  -5   2   5      359.64      337.37     14.11 o 
  -4   2   5      148.87      152.01      8.21 o 
  -3   2   5      151.90      149.35      6.18 o 
  -2   2   5        8.04        4.54      2.86 o 
  -1   2   5     4906.48     4977.88     67.99 o 
   0   2   5      538.67      562.55     23.71 o 
   1   2   5      138.16      135.30      7.11 o 
   2   2   5      212.71      196.49      7.57 o 
   3   2   5      209.21      222.25      8.31 o 
   4   2   5      619.43      630.55     12.76 o 
   5   2   5       94.34      111.91      8.11 o 
   6   2   5       53.88       30.39     10.00 o 
   7   2   5       23.29       24.13      9.19 o 
  -6   3   5      122.89       83.53     31.58 o 
  -5   3   5      601.11      624.11     23.87 o 
  -4   3   5     1535.42     1579.76     29.44 o 
  -3   3   5      542.39      545.31     14.05 o 
  -2   3   5        0.61        3.35      2.86 o 
  -1   3   5      476.22      507.11     11.95 o 
   0   3   5     1781.49     1718.82    115.40 o 
   1   3   5     6729.48     6781.27    130.09 o 
   2   3   5     1519.93     1610.18     26.48 o 
   3   3   5      133.07      128.51      6.42 o 
   4   3   5      128.78      127.87      6.85 o 
   5   3   5      291.23      275.64     11.37 o 
   6   3   5      375.56      359.98     16.18 o 
   7   3   5      114.79      111.53     19.06 o 
  -5   4   5        1.56       11.36     19.22 o 
  -4   4   5      810.37      861.91     29.80 o 
  -3   4   5     1274.40     1327.40     33.26 o 
  -2   4   5       25.80       32.10      5.22 o 
  -1   4   5       38.02       29.08      8.19 o 
   0   4   5        0.26        1.07      5.37 o 
   1   4   5     5869.75     6269.56    133.13 o 
   2   4   5     4416.84     4531.74    222.66 o 
   3   4   5       33.80       31.48      4.61 o 
   4   4   5       17.82       16.74      4.86 o 
   5   4   5       69.64       67.37      8.27 o 
   6   4   5      272.10      277.40     19.62 o 
   7   4   5      476.49      453.36     51.80 o 
   8   4   5        0.94      -11.93     14.85 o 
  -5   5   5       32.04       38.38     23.34 o 
  -4   5   5        0.88       15.17     74.80 o 
  -3   5   5      330.46      318.74     17.76 o 
  -2   5   5     1835.73     1839.46     42.59 o 
  -1   5   5       24.59       25.59      8.75 o 
   0   5   5      509.98      526.75     21.56 o 
   1   5   5      204.22      221.34     13.09 o 
   2   5   5     1806.52     1911.16     30.67 o 
   3   5   5      491.95      516.32     12.78 o 
   4   5   5       66.23       73.75      7.13 o 
   5   5   5      239.76      245.11     13.60 o 
   6   5   5        5.68        2.33      7.32 o 
   7   5   5       87.28      102.11     22.47 o 
   8   5   5       10.83        5.74     23.21 o 
  -4   6   5       11.92        6.55     26.37 o 
  -3   6   5       11.32       -0.92     35.35 o 
  -2   6   5      449.63      455.48     25.18 o 
  -1   6   5     1029.76     1124.00     35.83 o 
   0   6   5     1694.89     1736.33     34.75 o 
   1   6   5      113.32      117.07     13.03 o 
   2   6   5        1.47       -2.99      5.84 o 
   3   6   5      326.52      329.42     32.39 o 
   4   6   5      855.69      873.56     22.06 o 
   5   6   5      831.41      892.25     24.06 o 
   6   6   5       25.79       19.28     10.32 o 
  -3   7   5        0.74      -12.23     12.23 o 
  -2   7   5       49.73       10.86     31.83 o 
  -1   7   5      222.18      249.87     28.72 o 
   1   7   5       19.05       14.99      9.34 o 
   2   7   5        6.28        3.84      5.95 o 
   3   7   5      105.52      113.96     16.41 o 
   4   7   5      192.65      188.94     14.97 o 
   5   7   5      771.89      756.91     71.12 o 
   6   7   5      180.57      183.89     20.79 o 
   7   7   5        1.32       -2.12     17.85 o 
  -2   8   5       25.13       11.58     19.39 o 
  -1   8   5       76.99       58.62     21.95 o 
   0   8   5       64.92       33.26     31.89 o 
   1   8   5      664.09      632.95     36.25 o 
   2   8   5      129.70      142.07     21.48 o 
   3   8   5       78.70       94.36     13.13 o 
   4   8   5      242.32      239.70     17.37 o 
   5   8   5       98.24       88.25     12.01 o 
   6   8   5      151.55      143.86     14.03 o 
   0   9   5        0.59        9.86     19.08 o 
   1   9   5       74.03       32.20     22.28 o 
   2   9   5      209.29      215.77     25.86 o 
   3   9   5      367.05      422.74     21.28 o 
   4   9   5      156.60      159.09     21.44 o 
   5   9   5        0.18        3.37      8.98 o 
   6   9   5        1.16        2.22     11.99 o 
  -5  -7   6        7.54       12.49     12.59 o 
  -4  -7   6      114.12      130.08     26.65 o 
  -3  -7   6      144.64      127.16     22.66 o 
  -2  -7   6      292.79      293.38     30.13 o 
  -1  -7   6      247.17      211.32     27.89 o 
   0  -7   6       25.24       11.85     19.41 o 
  -6  -6   6       20.67       24.71     20.22 o 
  -5  -6   6      160.97      176.31     17.71 o 
  -4  -6   6      168.22      158.09     17.41 o 
  -3  -6   6      451.69      458.75     31.32 o 
  -2  -6   6       89.99       62.04     18.53 o 
  -1  -6   6      481.65      472.52     20.88 o 
   0  -6   6      718.32      749.43     27.17 o 
   1  -6   6       62.69       43.95     11.18 o 
   2  -6   6       67.93       56.11     13.58 o 
  -7  -5   6        4.70       -7.99     18.85 o 
  -6  -5   6        0.88        7.63     10.18 o 
  -5  -5   6      236.96      263.46     18.77 o 
  -4  -5   6      182.68      188.58     17.23 o 
  -3  -5   6        1.49      -11.85     11.85 o 
  -2  -5   6       48.58       33.78     15.03 o 
  -1  -5   6        1.75       -8.23     15.66 o 
   0  -5   6      640.42      677.14     36.16 o 
   1  -5   6      720.17      792.78    103.41 o 
   2  -5   6       15.69       14.36      9.99 o 
   3  -5   6       25.44       20.54     10.83 o 
  -7  -4   6        6.39        9.40     12.22 o 
  -6  -4   6      193.82      172.78     14.68 o 
  -5  -4   6      195.36      209.35     11.81 o 
  -4  -4   6      953.67      910.56     32.05 o 
  -3  -4   6      924.39      936.76     31.90 o 
  -2  -4   6      330.92      314.29     23.96 o 
  -1  -4   6       13.00        1.13     12.14 o 
   0  -4   6      760.93      792.40     36.40 o 
   1  -4   6      832.26      858.13     63.90 o 
   2  -4   6      697.26      703.05     27.44 o 
   3  -4   6      182.65      191.24     17.88 o 
   4  -4   6        1.90       -1.19      9.89 o 
  -7  -3   6       12.47       10.16     12.62 o 
  -6  -3   6       57.35       47.03     10.04 o 
  -5  -3   6      731.55      741.91     16.76 o 
  -4  -3   6      163.20      178.51      7.62 o 
  -3  -3   6       80.16       80.85      6.14 o 
  -2  -3   6     1585.71     1667.89     35.80 o 
  -1  -3   6      102.47       95.97     10.07 o 
   0  -3   6     1392.46     1359.81     45.76 o 
   1  -3   6      133.56      131.77     17.60 o 
   2  -3   6      855.73      900.23     36.80 o 
   3  -3   6     1626.29     1570.80     41.23 o 
   4  -3   6       91.16       92.61     13.68 o 
   5  -3   6       42.45       44.64     12.98 o 
  -7  -2   6       53.35       54.78     19.03 o 
  -6  -2   6      361.28      384.94     23.51 o 
  -5  -2   6        1.61        7.69      5.12 o 
  -4  -2   6      105.55      113.05      6.38 o 
  -3  -2   6      223.82      217.38      7.39 o 
  -2  -2   6      304.17      305.75      9.86 o 
  -1  -2   6     3516.98     3502.95     50.31 o 
   0  -2   6       43.82       46.42      5.18 o 
   1  -2   6       10.46        3.32      6.77 o 
   2  -2   6       61.74       58.73     12.79 o 
   3  -2   6      256.66      256.60     16.33 o 
   4  -2   6     1082.06     1050.67     35.00 o 
   5  -2   6       57.83       42.78     12.12 o 
  -7  -1   6      187.02      178.23     25.46 o 
  -6  -1   6      230.97      259.40     14.94 o 
  -5  -1   6      637.14      654.96     13.59 o 
  -4  -1   6      120.77      125.74      5.32 o 
  -3  -1   6      309.80      329.30      8.36 o 
  -2  -1   6      747.74      728.09     17.18 o 
  -1  -1   6     2706.37     2653.76     34.37 o 
   0  -1   6     3460.95     3377.39     42.38 o 
   1  -1   6     1118.03     1046.59     24.38 o 
   2  -1   6      546.37      596.39     17.96 o 
   3  -1   6      196.95      187.19     10.96 o 
   4  -1   6      963.63      936.73     22.47 o 
   5  -1   6      459.74      474.34     22.31 o 
   6  -1   6      286.64      263.64     25.15 o 
  -6   0   6       17.00       15.73     13.48 o 
  -5   0   6       19.34       11.26      4.75 o 
  -4   0   6      122.89      130.79      6.56 o 
  -3   0   6      378.31      374.48      8.64 o 
  -2   0   6     2045.97     1957.39     22.28 o 
  -1   0   6      928.10      914.07     13.11 o 
   0   0   6      433.73      409.42      9.25 o 
   1   0   6     3615.00     3642.33     44.83 o 
   2   0   6     1827.29     1764.54     30.19 o 
   3   0   6      273.08      289.97     17.08 o 
   4   0   6      501.87      533.45     14.76 o 
   5   0   6      160.42      167.01      9.83 o 
   6   0   6      470.06      492.76     23.62 o 
  -7   1   6       20.81       46.18     23.96 o 
  -6   1   6      121.98       72.02     23.09 o 
  -5   1   6        4.10        3.36      5.41 o 
  -4   1   6       42.54       39.86      5.47 o 
  -3   1   6     3191.94     3225.18     35.25 o 
  -2   1   6     1368.47     1402.87     19.07 o 
  -1   1   6      650.83      660.39     13.94 o 
   0   1   6      225.57      234.20      7.32 o 
   1   1   6       20.98       14.82      3.86 o 
   2   1   6     2910.07     2885.59     43.98 o 
   3   1   6     1328.87     1248.91     23.67 o 
   4   1   6        0.32        6.29      5.44 o 
   5   1   6        5.91        9.69      5.52 o 
   6   1   6       50.64       56.24     10.52 o 
   7   1   6      283.22      244.44     24.91 o 
  -6   2   6        2.16       -3.36     27.08 o 
  -5   2   6      215.26      222.50     15.18 o 
  -4   2   6      232.61      230.11     10.08 o 
  -3   2   6      823.14      832.77     14.80 o 
  -2   2   6     1460.70     1499.33     22.76 o 
  -1   2   6     2529.50     2564.80     42.62 o 
   0   2   6      368.30      385.90     12.74 o 
   1   2   6      200.54      197.31      8.82 o 
   2   2   6     2082.87     2060.32     30.28 o 
   3   2   6     4047.38     4143.65     60.74 o 
   4   2   6      698.32      698.72     18.30 o 
   5   2   6      593.28      608.33     14.92 o 
   6   2   6       14.35        9.81      9.07 o 
   7   2   6      119.18      112.28     19.30 o 
  -6   3   6       20.89        0.37     54.36 o 
  -5   3   6       11.43       20.28     43.00 o 
  -4   3   6      251.47      262.44     11.69 o 
  -3   3   6      185.60      212.57     10.70 o 
  -2   3   6       39.12       46.97      4.17 o 
  -1   3   6      641.37      682.43     16.98 o 
   0   3   6      764.47      739.02     22.29 o 
   1   3   6       49.35       57.09      7.34 o 
   2   3   6     1226.76     1206.41     21.74 o 
   3   3   6      569.74      574.82     22.29 o 
   4   3   6      372.32      384.33     11.64 o 
   5   3   6     1735.64     1782.98     36.10 o 
   6   3   6      103.98       94.04     15.75 o 
   7   3   6       91.92       76.13     18.04 o 
  -5   4   6       80.08       89.72     17.96 o 
  -4   4   6      546.20      546.67     24.31 o 
  -3   4   6      285.31      312.64     15.04 o 
  -2   4   6       35.30       38.21      6.24 o 
  -1   4   6      196.37      233.83      9.12 o 
   0   4   6      929.25     1004.48     37.92 o 
   1   4   6     4217.03     4361.63    129.05 o 
   2   4   6        4.14        4.71      4.27 o 
   3   4   6       11.16       17.44      4.56 o 
   4   4   6        8.15        1.25      4.72 o 
   5   4   6      627.84      643.70     17.48 o 
   6   4   6      706.77      704.70     25.07 o 
   7   4   6       30.99       31.15     15.76 o 
  -5   5   6       31.17       29.28     21.83 o 
  -4   5   6      159.83      161.24     17.70 o 
  -3   5   6      101.59      126.24     24.05 o 
  -2   5   6       10.61       13.64      6.49 o 
  -1   5   6      129.83      160.54     13.59 o 
   0   5   6      638.62      638.39     25.90 o 
   1   5   6     1471.70     1489.61     67.16 o 
   2   5   6     1009.06     1012.09     37.26 o 
   3   5   6      638.68      679.57     19.11 o 
   4   5   6        8.34        2.00      5.57 o 
   5   5   6      107.21      114.90      9.52 o 
   6   5   6      454.33      513.01     34.76 o 
   7   5   6      336.60      390.15     65.90 o 
  -4   6   6        3.85       -0.99     13.18 o 
  -3   6   6       30.71      -10.01     17.47 o 
  -2   6   6      190.84      212.13     19.25 o 
  -1   6   6       32.65       39.03     10.69 o 
   0   6   6       49.64       45.33      8.76 o 
   1   6   6      300.15      326.66     20.89 o 
   2   6   6       96.20       95.19     12.07 o 
   3   6   6      305.38      328.03     13.72 o 
   4   6   6      927.50      968.57     27.59 o 
   5   6   6      139.64      156.27     22.40 o 
   6   6   6      171.02      192.05     19.02 o 
   7   6   6       17.57       10.61     20.97 o 
  -3   7   6        6.16      -32.54     32.54 o 
  -2   7   6       11.61        4.75     18.49 o 
   0   7   6      141.28      134.77     25.29 o 
   1   7   6      250.06      266.99     13.10 o 
   2   7   6       39.48       34.20     11.56 o 
   3   7   6       48.34       39.79      8.12 o 
   4   7   6      996.12      940.95     54.75 o 
   5   7   6      168.54      164.38     28.21 o 
   6   7   6        6.22        4.29     14.09 o 
  -2   8   6       39.08       38.15     21.93 o 
  -1   8   6       98.30       78.86     42.75 o 
   0   8   6      216.57      211.57     28.59 o 
   1   8   6       15.83       12.48      6.96 o 
   2   8   6       10.33       10.83      8.16 o 
   3   8   6      103.12      125.92     18.92 o 
   4   8   6      155.16      131.51     21.91 o 
   5   8   6      344.24      372.17     20.95 o 
   6   8   6      163.18      132.24     34.58 o 
   0   9   6        9.29       16.30     19.90 o 
   1   9   6       47.67       27.91     19.46 o 
   2   9   6      159.15      140.93     16.98 o 
   3   9   6        2.62        3.35     10.95 o 
   4   9   6       63.19       87.04     33.22 o 
   5   9   6       59.10       67.01     12.14 o 
  -4  -7   7       10.37       24.96     24.84 o 
  -3  -7   7       31.34       33.44     18.90 o 
  -2  -7   7        6.04        0.83     17.73 o 
  -1  -7   7       49.38       77.38     32.33 o 
  -5  -6   7       35.86       27.44     20.39 o 
  -4  -6   7      174.94      150.58     30.89 o 
  -3  -6   7       81.29       72.23     19.55 o 
  -2  -6   7        0.56        0.52     15.90 o 
  -1  -6   7      164.11      163.60     15.13 o 
   0  -6   7       25.90       28.77     11.87 o 
   1  -6   7       97.01      104.87     13.44 o 
  -6  -5   7        4.51        1.47     11.48 o 
  -5  -5   7       28.70       19.06      9.06 o 
  -4  -5   7      583.27      518.83     25.21 o 
  -3  -5   7      295.51      296.87     26.73 o 
  -2  -5   7       81.92       64.05     17.30 o 
  -1  -5   7      127.96      117.95     20.48 o 
   0  -5   7       28.47       15.22     15.51 o 
   1  -5   7       13.32       -4.06     14.34 o 
   2  -5   7       12.13       21.53     13.31 o 
  -7  -4   7       34.89       41.94     22.59 o 
  -6  -4   7        0.36        4.15     10.79 o 
  -5  -4   7      243.58      214.32     14.18 o 
  -4  -4   7      276.41      270.42     15.17 o 
  -3  -4   7      158.59      131.71     13.15 o 
  -2  -4   7      530.49      523.19     30.18 o 
  -1  -4   7       35.61       26.88     24.90 o 
   0  -4   7        6.49       18.57     13.83 o 
   1  -4   7       16.84      -15.23     15.23 o 
   2  -4   7        0.27       -6.12     13.72 o 
   3  -4   7       58.26       84.27     14.64 o 
   4  -4   7      179.33      147.53     30.70 o 
  -7  -3   7       27.50       30.78     13.60 o 
  -6  -3   7      391.40      394.02     24.30 o 
  -5  -3   7        2.84       10.89      6.16 o 
  -4  -3   7       20.53       26.88      5.36 o 
  -3  -3   7      123.85      118.76     11.86 o 
  -2  -3   7        7.22        5.29      4.38 o 
  -1  -3   7      731.22      683.18     20.21 o 
   0  -3   7      102.31       97.25      8.49 o 
   1  -3   7      263.59      248.38     21.86 o 
   2  -3   7      344.98      310.97     23.61 o 
   3  -3   7      104.47       83.34     13.48 o 
   4  -3   7       67.07       67.28     13.44 o 
  -7  -2   7       32.95       33.72     13.49 o 
  -6  -2   7      534.10      562.18     27.86 o 
  -5  -2   7     1175.65     1214.78     19.69 o 
  -4  -2   7      156.93      150.23      7.68 o 
  -3  -2   7       13.59       16.82      4.72 o 
  -2  -2   7      100.67       87.88      7.63 o 
  -1  -2   7      692.83      699.43     13.91 o 
   0  -2   7      730.70      703.89     15.68 o 
   1  -2   7      414.11      420.53     24.30 o 
   2  -2   7      451.27      407.89     24.45 o 
   3  -2   7      202.63      202.16     16.20 o 
   4  -2   7       38.09       33.32     11.59 o 
   5  -2   7       14.22       12.90     11.59 o 
  -7  -1   7       42.26       64.40     20.22 o 
  -6  -1   7      219.20      221.49     19.90 o 
  -5  -1   7      248.68      254.33      8.58 o 
  -4  -1   7      351.53      361.30     10.16 o 
  -3  -1   7       26.62       27.11      4.47 o 
  -2  -1   7        8.39       12.96      5.09 o 
  -1  -1   7      865.69      829.77     14.84 o 
   0  -1   7      236.11      244.84     10.38 o 
   1  -1   7      251.20      264.02     11.33 o 
   2  -1   7      878.03      915.43     24.25 o 
   3  -1   7       36.43       29.76     12.22 o 
   4  -1   7        7.81        5.02      9.33 o 
   5  -1   7       50.11       61.55     10.55 o 
   6  -1   7        0.68        4.19     13.99 o 
  -6   0   7       46.47       68.02     18.35 o 
  -5   0   7       14.45        7.07      5.15 o 
  -4   0   7        9.26       10.56      4.58 o 
  -3   0   7     1278.54     1285.37     17.88 o 
  -2   0   7      416.97      424.23      8.50 o 
  -1   0   7      150.76      138.82      7.58 o 
   0   0   7        4.46        8.75      3.66 o 
   1   0   7     1498.38     1461.72     22.06 o 
   2   0   7      142.02      132.08      8.85 o 
   3   0   7      779.91      807.06     18.96 o 
   4   0   7        6.40        2.77      6.26 o 
   5   0   7       40.71       40.51      9.34 o 
   6   0   7      269.39      253.16     18.87 o 
  -5   1   7        9.19        7.15      7.46 o 
  -4   1   7      186.31      179.97      8.60 o 
  -3   1   7      330.88      332.81     10.22 o 
  -2   1   7     3908.72     3934.01     47.60 o 
  -1   1   7     1409.57     1429.59     21.73 o 
   0   1   7       46.05       42.02      4.39 o 
   1   1   7      500.01      479.92     11.97 o 
   2   1   7       12.88       19.19      5.44 o 
   3   1   7      259.62      277.55     11.38 o 
   4   1   7      423.10      407.34     13.12 o 
   5   1   7       67.76       76.65      5.76 o 
   6   1   7      255.76      244.91     14.62 o 
   7   1   7      112.34      107.86     20.52 o 
  -6   2   7      206.25      112.83     81.63 o 
  -5   2   7       74.22       70.36     13.45 o 
  -4   2   7        0.63       -5.80      5.80 o 
  -3   2   7      183.62      182.52     10.58 o 
  -2   2   7     1698.61     1768.71     23.86 o 
  -1   2   7      257.22      251.39     10.05 o 
   0   2   7      647.55      599.77     14.83 o 
   1   2   7      107.04      102.66      7.47 o 
   2   2   7      465.36      470.13     12.29 o 
   3   2   7       10.65       10.20      5.64 o 
   4   2   7        1.53        5.03      5.53 o 
   5   2   7      323.48      321.74     12.05 o 
   6   2   7      208.86      229.00     20.29 o 
   7   2   7       19.82       13.37     15.89 o 
  -6   3   7        5.54       69.02     87.24 o 
  -5   3   7      361.30      303.36     38.94 o 
  -4   3   7      803.58      831.74     29.89 o 
  -3   3   7       55.07       67.48      6.65 o 
  -2   3   7      108.97      117.02     10.11 o 
  -1   3   7      488.77      464.72     15.68 o 
   0   3   7      609.98      652.41     21.54 o 
   1   3   7     1768.77     1747.91     34.47 o 
   2   3   7      171.64      182.20     10.87 o 
   3   3   7      214.54      230.21      9.67 o 
   4   3   7      435.82      456.93     13.22 o 
   5   3   7      112.70      118.22      9.59 o 
   6   3   7      289.71      328.52     19.10 o 
   7   3   7        9.64       14.82     15.00 o 
  -5   4   7       71.25       65.74     23.57 o 
  -4   4   7      538.15      554.73     60.18 o 
  -3   4   7     1084.96     1127.25     56.32 o 
  -2   4   7      185.00      194.48      8.80 o 
  -1   4   7      167.50      198.05     12.79 o 
   0   4   7        0.92       -0.28      6.00 o 
   1   4   7     1100.18     1105.59     30.69 o 
   2   4   7     2520.07     2686.19     41.91 o 
   3   4   7       42.03       42.84      8.57 o 
   4   4   7      126.48      125.93      8.52 o 
   5   4   7      412.51      412.83     15.08 o 
   6   4   7       37.77       19.53      8.89 o 
   7   4   7       57.18       45.16     24.15 o 
  -4   5   7       64.15       70.18     25.59 o 
  -3   5   7      375.72      244.78     76.13 o 
  -2   5   7       99.26      141.06     14.39 o 
  -1   5   7      282.37      357.87     25.10 o 
   0   5   7       43.49       32.11     38.75 o 
   1   5   7      361.13      158.51     25.96 o 
   2   5   7       42.62       28.32     13.01 o 
   3   5   7      421.27      428.24     20.30 o 
   4   5   7      365.74      389.61     14.12 o 
   5   5   7       13.81        3.32      7.27 o 
   6   5   7       20.96       12.57      8.86 o 
   7   5   7       22.25       27.08     21.09 o 
  -4   6   7       29.25       -4.29     24.19 o 
  -3   6   7        2.87      -16.76     16.76 o 
  -2   6   7       37.08       29.69     11.87 o 
  -1   6   7     1194.30     1233.47     28.29 o 
   1   6   7       65.79       63.73     16.24 o 
   2   6   7       20.66       10.22     13.51 o 
   3   6   7      157.07      164.54     14.19 o 
   4   6   7      465.85      455.82     54.48 o 
   5   6   7      204.97      250.68     31.02 o 
   6   6   7        0.74        7.31     10.19 o 
   7   6   7       32.93       66.90     23.21 o 
  -3   7   7       32.38       -2.64     40.63 o 
  -2   7   7       25.11      -11.39     17.75 o 
  -1   7   7      168.81      157.15     25.71 o 
   0   7   7      738.77      775.41     28.13 o 
   2   7   7      117.24       93.56     28.67 o 
   3   7   7      209.30      112.90     48.49 o 
   4   7   7        3.00        1.04      8.83 o 
   5   7   7      611.44      679.68     43.43 o 
   6   7   7       30.24       27.76     11.72 o 
   7   7   7       10.17       21.84     21.72 o 
  -2   8   7        8.76       54.79     30.45 o 
  -1   8   7        5.35        2.35     19.12 o 
   0   8   7       97.95      104.44     25.34 o 
   1   8   7      185.42      166.61     54.48 o 
   2   8   7      118.52      139.13     34.06 o 
   3   8   7       48.00       32.20     13.12 o 
   4   8   7       46.10       17.19     10.67 o 
   5   8   7        1.31        8.30     16.70 o 
   6   8   7        4.00        3.28     16.19 o 
   0   9   7       19.24        4.42     18.88 o 
   1   9   7       10.99       -3.99     19.09 o 
   2   9   7      135.74      138.93     16.94 o 
   3   9   7      315.35      363.85     27.26 o 
   4   9   7        5.02        4.48     16.50 o 
   5   9   7        0.51       11.16     12.62 o 
  -5  -6   8      132.07      125.43     18.56 o 
  -4  -6   8       39.16       51.11     12.22 o 
  -3  -6   8      329.79      302.50     29.88 o 
  -2  -6   8      155.91      129.08     23.91 o 
  -1  -6   8      192.05      198.79     27.79 o 
   0  -6   8      165.93      158.60     16.98 o 
  -6  -5   8       43.15       43.03     14.39 o 
  -5  -5   8       64.25       57.64     10.67 o 
  -4  -5   8        8.74       -5.83      8.58 o 
  -3  -5   8      153.98      156.82     15.04 o 
  -2  -5   8      165.66      171.63     15.00 o 
  -1  -5   8      618.54      619.59     22.67 o 
   0  -5   8      234.00      208.33     25.55 o 
   1  -5   8       32.58        2.10     15.63 o 
   2  -5   8        1.90        5.07     13.13 o 
  -6  -4   8       33.60       28.96     13.19 o 
  -5  -4   8      282.22      280.52     20.57 o 
  -4  -4   8       40.32       20.58      8.98 o 
  -3  -4   8      324.45      324.53     17.67 o 
  -2  -4   8      186.63      181.47     14.06 o 
  -1  -4   8      421.96      430.84     18.42 o 
   0  -4   8      361.43      333.87     14.24 o 
   1  -4   8        4.27       -4.46     13.25 o 
   2  -4   8      116.72      132.92     20.74 o 
   3  -4   8       63.15       38.46     13.49 o 
  -6  -3   8        1.69       -4.28     10.68 o 
  -5  -3   8      961.77      957.49     25.20 o 
  -4  -3   8      601.30      651.93     21.11 o 
  -3  -3   8      617.57      664.13     22.69 o 
  -2  -3   8     1398.37     1377.79     33.31 o 
  -1  -3   8      165.79      175.63     12.20 o 
   0  -3   8      756.15      750.28     20.29 o 
   1  -3   8      641.43      580.49     48.86 o 
   2  -3   8      130.52      118.02     18.20 o 
   3  -3   8      421.84      407.09     22.03 o 
   4  -3   8       54.20       29.80     14.01 o 
  -7  -2   8       20.15       38.32     21.72 o 
  -6  -2   8       25.46       20.92     12.01 o 
  -5  -2   8       19.51       24.33      7.03 o 
  -4  -2   8      271.15      306.47     10.53 o 
  -3  -2   8      874.80      870.08     16.37 o 
  -2  -2   8      663.04      635.18     20.41 o 
  -1  -2   8      348.64      360.68     11.93 o 
   0  -2   8        4.87        2.94      5.03 o 
   1  -2   8      753.06      723.08     32.78 o 
   2  -2   8      346.19      359.50     24.58 o 
   3  -2   8      514.22      528.69     29.47 o 
   4  -2   8       81.70      103.73     14.71 o 
   5  -2   8       21.61       26.40     12.90 o 
  -7  -1   8       56.07       54.79     19.72 o 
  -6  -1   8      195.33      191.89     19.49 o 
  -5  -1   8      359.61      363.78     13.51 o 
  -4  -1   8      517.14      515.15     12.49 o 
  -3  -1   8        2.66        1.94      4.65 o 
  -2  -1   8     1615.28     1626.38     28.61 o 
  -1  -1   8      344.76      346.69     11.91 o 
   0  -1   8      445.07      457.18     14.11 o 
   1  -1   8     1210.68     1216.25     34.68 o 
   2  -1   8       51.46       62.13     10.68 o 
   3  -1   8      918.99      878.67     31.77 o 
   4  -1   8       28.76       25.73      9.13 o 
   5  -1   8       42.97       32.51     10.31 o 
  -5   0   8       61.31       56.74      8.74 o 
  -4   0   8      917.28      914.20     18.44 o 
  -3   0   8      923.37      950.24     15.39 o 
  -2   0   8      786.62      784.85     13.40 o 
  -1   0   8     3969.33     3997.38     56.47 o 
   0   0   8      723.23      713.40     14.37 o 
   1   0   8     2724.54     2807.88     37.51 o 
   2   0   8     1550.76     1603.52     30.22 o 
   3   0   8      357.76      355.56     17.75 o 
   4   0   8      355.87      350.74     17.83 o 
   5   0   8       39.88       34.70      9.97 o 
   6   0   8      126.76      122.93     19.73 o 
  -5   1   8      120.60      102.06     16.31 o 
  -4   1   8      293.57      301.70     11.14 o 
  -3   1   8      117.46      121.83      7.61 o 
  -2   1   8      203.33      222.20      8.92 o 
  -1   1   8      295.97      279.46      9.21 o 
   0   1   8     1192.07     1183.74     19.33 o 
   1   1   8      969.01      975.88     17.27 o 
   2   1   8     1461.47     1510.43     28.46 o 
   3   1   8      257.71      277.30     12.67 o 
   4   1   8      145.77      147.72      9.79 o 
   5   1   8      148.15      160.85     12.74 o 
   6   1   8      183.03      177.64     16.55 o 
  -6   2   8      147.61      109.71     83.37 o 
  -5   2   8        8.38       -3.81     11.54 o 
  -4   2   8      450.92      445.22     18.10 o 
  -3   2   8      354.14      372.25     13.61 o 
  -2   2   8     1020.58     1038.67     30.97 o 
  -1   2   8     1239.93     1209.30     22.63 o 
   0   2   8      696.90      691.42     17.03 o 
   1   2   8     1173.26     1193.29     23.56 o 
   2   2   8     1332.75     1319.65     25.39 o 
   3   2   8      101.36      108.65      9.05 o 
   4   2   8      613.76      617.50     16.42 o 
   5   2   8       70.49       63.79      7.98 o 
   6   2   8       77.46      100.91     11.62 o 
   7   2   8       75.16       85.40     20.97 o 
  -5   3   8      202.86      212.62     29.73 o 
  -4   3   8       32.11       38.32     18.72 o 
  -3   3   8     2388.62     2544.28     42.41 o 
  -2   3   8      464.12      488.98     17.73 o 
  -1   3   8      524.94      521.39     19.81 o 
   0   3   8     3871.51     4050.41     81.04 o 
   1   3   8        6.98        4.76      6.06 o 
   2   3   8     2265.73     2260.91     42.86 o 
   3   3   8      187.41      207.25     12.98 o 
   4   3   8      884.24      887.94     22.49 o 
   5   3   8     1016.36     1082.12     31.54 o 
   6   3   8       31.07       13.01     11.65 o 
   7   3   8      119.22      116.20     34.51 o 
  -5   4   8       47.49       25.17     20.06 o 
  -2   4   8      584.33      265.60     32.70 o 
  -1   4   8      229.38      251.37     29.58 o 
   0   4   8      918.53      932.03     35.79 o 
   1   4   8      643.87      683.96     20.73 o 
   2   4   8        1.89        0.17      4.45 o 
   3   4   8      538.17      573.07     17.63 o 
   4   4   8      280.29      298.34     13.32 o 
   5   4   8      361.58      384.94     15.69 o 
   6   4   8      220.41      207.49     17.17 o 
   7   4   8        0.42       -3.46     14.63 o 
  -4   5   8      102.66       74.13     23.83 o 
  -3   5   8      499.57      478.37     42.00 o 
  -2   5   8      167.70      201.76     16.37 o 
   0   5   8      784.28      678.57     45.24 o 
   2   5   8      626.35      568.85     70.08 o 
   3   5   8      420.45      392.10     41.64 o 
   4   5   8       17.89        8.19      7.16 o 
   5   5   8      636.34      400.39     33.45 o 
   6   5   8       62.96       52.24     13.26 o 
   7   5   8       24.28       26.40     15.51 o 
  -3   6   8       12.76        0.77     17.60 o 
  -2   6   8      366.01      434.72     42.56 o 
  -1   6   8      400.12      433.82     24.98 o 
   0   6   8     1223.09     1273.45     67.90 o 
   1   6   8      524.53      512.13     96.54 o 
   2   6   8      230.95      246.88     32.08 o 
   3   6   8     1487.16     1533.22     43.90 o 
   4   6   8      317.32      320.14     17.33 o 
   5   6   8      243.10      274.30     21.21 o 
   6   6   8      126.60      133.27     17.59 o 
   7   6   8       10.72        7.11     20.47 o 
  -3   7   8       18.56       22.34     27.83 o 
  -2   7   8       62.77       56.84     21.03 o 
  -1   7   8      314.45      308.91     41.31 o 
   0   7   8       74.95       54.66     57.54 o 
   1   7   8      152.05       84.76     71.95 o 
   2   7   8      131.31       77.19     60.41 o 
   3   7   8      203.61      192.75     22.53 o 
   4   7   8      402.32      435.96     22.57 o 
   5   7   8       53.14       47.31     17.77 o 
   6   7   8       16.63       10.27     11.55 o 
  -1   8   8       83.29       84.49     34.01 o 
   0   8   8      170.40      107.42     83.81 o 
   1   8   8      294.45      339.36     37.57 o 
   2   8   8        3.16        2.62     16.74 o 
   3   8   8      119.51      107.48     31.58 o 
   4   8   8      354.19      326.45     71.77 o 
   5   8   8       57.80       19.51     32.76 o 
   6   8   8       54.23       42.52     18.72 o 
   0   9   8       40.55       39.44     30.70 o 
   1   9   8      117.43      102.24     44.18 o 
   2   9   8      246.25      134.18    102.84 o 
   3   9   8        2.37      -10.72     10.72 o 
   4   9   8      336.18      362.20     28.19 o 
   5   9   8        0.65      -12.41     12.41 o 
  -3  -6   9       11.16       15.86     11.06 o 
  -2  -6   9        0.15      -16.10     16.10 o 
  -1  -6   9       10.77       -3.00     26.21 o 
  -5  -5   9        6.16        8.01      9.56 o 
  -4  -5   9        1.04       -2.01      8.72 o 
  -3  -5   9       88.69       86.39     13.06 o 
  -2  -5   9      245.65      271.18     24.29 o 
  -1  -5   9       59.98       39.38     25.65 o 
   0  -5   9       45.24       33.61     17.91 o 
   1  -5   9        0.67       -6.01     16.81 o 
  -6  -4   9       60.19       66.32     15.92 o 
  -5  -4   9       28.77       35.86     10.18 o 
  -4  -4   9       14.46       10.90      8.79 o 
  -3  -4   9        2.52       -1.87      8.76 o 
  -2  -4   9      719.34      730.64     24.56 o 
  -1  -4   9     1254.45     1205.78     31.25 o 
   0  -4   9       11.08        6.13     15.05 o 
   1  -4   9       78.11      100.20     20.78 o 
   2  -4   9       17.33       20.04     16.48 o 
  -6  -3   9       52.95       49.36     21.41 o 
  -5  -3   9       15.55       16.14      8.60 o 
  -4  -3   9      190.25      179.27     13.51 o 
  -3  -3   9       13.92       -0.43      8.69 o 
  -2  -3   9        3.97        7.03      7.80 o 
  -1  -3   9      721.45      720.20     19.24 o 
   0  -3   9      129.95      119.58      9.81 o 
   1  -3   9      118.39      129.02     19.99 o 
   2  -3   9       97.21       81.62     18.31 o 
   3  -3   9        0.25      -10.63     11.60 o 
  -6  -2   9       14.10       30.63     12.79 o 
  -5  -2   9      140.47      150.87     12.47 o 
  -4  -2   9      237.22      258.54     12.80 o 
  -3  -2   9      241.42      259.65     25.32 o 
  -2  -2   9      124.28      134.62     17.96 o 
  -1  -2   9       67.55       71.49      7.34 o 
   0  -2   9       69.78       77.86     11.06 o 
   1  -2   9      653.15      646.37     25.76 o 
   2  -2   9      489.79      516.53     22.64 o 
   3  -2   9      136.33      125.05     14.77 o 
   4  -2   9        0.07      -12.03     12.03 o 
  -6  -1   9      155.13      159.74     37.57 o 
  -5  -1   9       42.11       45.57      8.99 o 
  -4  -1   9      549.03      532.38     13.30 o 
  -3  -1   9     1768.94     1786.86     29.90 o 
  -2  -1   9        1.03        1.49      7.44 o 
  -1  -1   9        0.35       -3.06     10.45 o 
   0  -1   9       25.34       22.83      8.57 o 
   1  -1   9      206.26      217.59     15.10 o 
   2  -1   9     1780.81     1826.87     44.41 o 
   3  -1   9      643.29      638.86     24.84 o 
   4  -1   9       57.52       55.19     10.74 o 
   5  -1   9       97.09      107.93     13.01 o 
  -6   0   9       15.04       58.29     20.72 o 
  -5   0   9      128.04      116.44     13.09 o 
  -4   0   9       53.32       62.95      7.19 o 
  -3   0   9      255.03      257.28     12.20 o 
  -2   0   9      610.98      640.53     19.37 o 
  -1   0   9      154.94      155.81     10.20 o 
   0   0   9       47.83       58.87     10.81 o 
   1   0   9      168.47      158.86     13.39 o 
   2   0   9      531.77      583.97     22.37 o 
   3   0   9      697.17      717.45     25.85 o 
   4   0   9      170.01      170.32     13.35 o 
   5   0   9      113.28      121.98     12.80 o 
   6   0   9       22.81       -3.25     20.59 o 
  -5   1   9       38.40       27.11     12.91 o 
  -4   1   9      101.54       85.53      8.55 o 
  -3   1   9        5.83       -0.48      5.32 o 
  -2   1   9      190.07      201.79     12.04 o 
  -1   1   9      742.33      772.19     15.64 o 
   0   1   9      993.72     1007.49     18.07 o 
   1   1   9      374.95      382.86     12.90 o 
   2   1   9       63.37       58.26      6.70 o 
   3   1   9        0.87        1.84      8.89 o 
   4   1   9       85.19       80.52     11.86 o 
   5   1   9      726.24      730.18     23.33 o 
   6   1   9      130.75      103.47     20.83 o 
  -6   2   9       50.97       32.45     82.87 o 
  -5   2   9      423.27      428.27     34.63 o 
  -4   2   9        7.83       14.26      7.54 o 
  -3   2   9      343.71      361.33     19.27 o 
  -2   2   9        0.81        0.64      5.79 o 
  -1   2   9      248.70      244.91      8.92 o 
   0   2   9     2301.16     2337.65     33.57 o 
   1   2   9     1469.55     1524.25     28.79 o 
   2   2   9      105.08      107.91     10.08 o 
   3   2   9        8.77       12.80      9.65 o 
   4   2   9       24.65       24.67     10.49 o 
   5   2   9      593.19      633.29     21.65 o 
   6   2   9      519.22      482.74     29.07 o 
  -5   3   9        9.76       14.01     25.75 o 
  -4   3   9      242.05      205.49     46.20 o 
  -2   3   9       47.57       48.89     12.98 o 
  -1   3   9       38.63       44.16     11.59 o 
   0   3   9       19.49       10.28      9.75 o 
   1   3   9     2118.23     2047.64     56.14 o 
   2   3   9       63.32       69.04     10.83 o 
   3   3   9        4.73       11.34      9.61 o 
   4   3   9      274.88      282.04     21.56 o 
   5   3   9        1.37        2.27     10.11 o 
   6   3   9      268.23      267.54     19.28 o 
   7   3   9      142.91      185.59     33.45 o 
  -5   4   9        6.91       35.57    104.84 o 
  -4   4   9      126.24       84.45     17.99 o 
  -3   4   9      419.51      400.44     79.07 o 
  -2   4   9       95.06       92.00     51.86 o 
  -1   4   9      285.62      201.78     66.90 o 
   0   4   9       53.91       48.26     12.93 o 
   1   4   9       30.10       18.64      9.83 o 
   2   4   9       31.85       24.26     11.61 o 
   3   4   9     1147.55     1202.91     36.33 o 
   4   4   9      627.64      657.76     48.16 o 
   5   4   9       36.70       21.31      9.48 o 
   6   4   9        2.30        1.39      9.17 o 
   7   4   9       11.83       18.11     16.48 o 
  -4   5   9       68.28       75.74     20.39 o 
  -3   5   9       22.12       36.36     16.12 o 
  -2   5   9      484.17      481.02     41.56 o 
  -1   5   9      401.97      415.75     37.44 o 
   0   5   9        3.43       10.73     13.89 o 
   1   5   9       76.15       54.72     35.82 o 
   2   5   9        4.27       -0.70     11.55 o 
   3   5   9      250.15      239.98     32.39 o 
   4   5   9     1226.32     1311.39     59.40 o 
   5   5   9      146.94      130.33     17.43 o 
   6   5   9       14.13       10.82     10.93 o 
   7   5   9       34.14       41.35     18.22 o 
  -3   6   9       10.36        5.62     20.59 o 
  -2   6   9        1.38       -0.44     16.00 o 
  -1   6   9      292.38      268.59     36.44 o 
   0   6   9      223.40      214.43     30.83 o 
   1   6   9       44.29       42.88     15.48 o 
   2   6   9       11.61       18.94     14.38 o 
   3   6   9      238.60      230.03     32.33 o 
   4   6   9      289.19      290.17     16.73 o 
   5   6   9      415.23      463.38     61.78 o 
   6   6   9        0.88       -2.68     10.60 o 
   7   6   9       66.35       79.13     24.34 o 
  -2   7   9        3.35        1.92     17.89 o 
  -1   7   9        5.46       23.79     17.47 o 
   0   7   9      268.64      311.28     40.56 o 
   1   7   9      113.77       93.56     36.57 o 
   2   7   9      433.86      240.02    120.32 o 
   3   7   9       16.54        7.04      9.19 o 
   4   7   9        0.09       -3.27      9.80 o 
   5   7   9        1.08        5.39     10.63 o 
   6   7   9       87.58       66.28     26.33 o 
  -1   8   9      102.61       74.71     39.38 o 
   0   8   9       12.57       17.23     18.82 o 
   1   8   9       17.29       23.10     18.37 o 
   2   8   9      436.14      429.85     44.81 o 
   3   8   9       92.60       86.00     20.47 o 
   4   8   9        0.24      -11.87     16.53 o 
   5   8   9        0.13        5.33     16.23 o 
   6   8   9        9.86        2.00     23.96 o 
   1   9   9       21.92       30.73     20.49 o 
   2   9   9       13.55       -0.09     19.38 o 
   3   9   9      297.10      255.76     57.29 o 
   4   9   9        8.96       -9.52     18.78 o 
  -4  -5  10        2.89        2.20      9.59 o 
  -3  -5  10        5.36        2.45     10.21 o 
  -2  -5  10      185.53      188.43     16.22 o 
  -1  -5  10      213.45      221.37     28.28 o 
   0  -5  10       45.39       38.88     19.11 o 
  -5  -4  10       64.81       49.68     11.02 o 
  -4  -4  10       14.56        5.02      9.11 o 
  -3  -4  10        1.25        8.52     10.09 o 
  -2  -4  10        0.53       10.93      9.51 o 
  -1  -4  10      252.62      257.37     15.83 o 
   0  -4  10      146.35      157.50     23.33 o 
   1  -4  10        4.27      -10.04     16.16 o 
   2  -4  10       18.57        4.62     23.96 o 
  -5  -3  10       46.66       39.06      9.94 o 
  -4  -3  10      186.43      186.73     14.38 o 
  -3  -3  10      105.08       85.99     12.43 o 
  -2  -3  10      266.46      279.57     16.68 o 
  -1  -3  10       15.95       16.54      6.57 o 
   0  -3  10       40.82       47.55     11.00 o 
   1  -3  10        7.83        8.01     10.58 o 
   2  -3  10       24.29       28.51     11.42 o 
   3  -3  10        8.85       20.91     12.63 o 
  -6  -2  10        9.40        6.65     11.93 o 
  -5  -2  10       12.61       15.30      8.28 o 
  -4  -2  10      407.31      407.74     18.05 o 
  -3  -2  10      824.33      804.38     26.07 o 
  -2  -2  10      901.37      916.91     26.80 o 
  -1  -2  10        3.81       -0.54      5.69 o 
   0  -2  10       40.52       40.72     10.10 o 
   1  -2  10       17.64       26.68     10.56 o 
   2  -2  10      376.42      374.75     21.37 o 
   3  -2  10       98.93       94.74     19.48 o 
   4  -2  10        5.24       -0.32     11.44 o 
  -6  -1  10        4.34        3.38     11.62 o 
  -5  -1  10        8.65        4.92      8.12 o 
  -4  -1  10       57.54       54.53      9.37 o 
  -3  -1  10      210.20      186.51     11.20 o 
  -2  -1  10      789.57      800.39     24.34 o 
  -1  -1  10       37.16       41.31     14.55 o 
   0  -1  10       12.93        7.54      8.53 o 
   1  -1  10      199.33      207.00     16.24 o 
   2  -1  10       72.24       75.27     12.49 o 
   3  -1  10      298.96      346.24     24.15 o 
   4  -1  10        2.00       -8.67      8.67 o 
   5  -1  10        8.53       51.17     25.09 o 
  -6   0  10      227.69      263.10     34.20 o 
  -5   0  10      263.62      235.13     21.08 o 
  -4   0  10      274.55      273.60     17.82 o 
  -3   0  10      189.75      200.66     15.69 o 
  -2   0  10       75.66       95.12     15.31 o 
  -1   0  10      266.87      275.35     20.87 o 
   0   0  10      248.90      251.98     21.11 o 
   1   0  10      150.92      142.22     13.63 o 
   2   0  10      235.06      239.21     17.55 o 
   3   0  10       26.24       26.42     10.65 o 
   4   0  10       19.89       27.93     11.99 o 
   5   0  10        0.57       -9.81      9.81 o 
  -5   1  10      693.08      723.24     43.52 o 
  -4   1  10      381.60      376.94     22.31 o 
  -3   1  10      181.64      183.41     15.74 o 
  -2   1  10       23.40       15.97      6.49 o 
  -1   1  10       34.99       51.65      6.72 o 
   0   1  10      752.54      765.76     22.12 o 
   1   1  10     1802.06     1800.91     64.95 o 
   2   1  10      139.64      158.28      9.58 o 
   3   1  10       12.76       13.89     10.52 o 
   4   1  10      163.68      185.15     16.66 o 
   5   1  10       20.26       10.13     10.00 o 
   6   1  10       48.37       36.04     13.40 o 
  -5   2  10        2.82       -1.14     13.42 o 
  -4   2  10      544.99      573.66     54.11 o 
  -3   2  10      489.64      509.15     18.89 o 
  -2   2  10      112.87      110.22     12.77 o 
  -1   2  10      224.82      239.30     12.43 o 
   0   2  10        4.97        9.38      6.09 o 
   1   2  10     1179.54     1232.21     48.62 o 
   2   2  10      275.42      299.20     17.73 o 
   3   2  10      116.69       89.54     15.17 o 
   4   2  10      193.07      158.28     21.59 o 
   5   2  10      136.40      137.08     13.49 o 
   6   2  10       83.09       80.18     15.82 o 
  -5   3  10      117.23       90.65     25.10 o 
  -4   3  10       13.83        2.99     18.47 o 
  -3   3  10      437.56      480.63     29.83 o 
  -2   3  10      767.98      793.92     49.18 o 
  -1   3  10      359.00      374.49     16.03 o 
   0   3  10      474.08      469.89     24.59 o 
   1   3  10      122.67      113.08     12.56 o 
   2   3  10      316.70      356.97     26.96 o 
   3   3  10      189.55      185.63     16.27 o 
   4   3  10       14.04       16.75     11.07 o 
   5   3  10      197.61      171.80     16.82 o 
   6   3  10       22.17       13.45     14.11 o 
  -4   4  10        6.60       16.60     37.80 o 
  -2   4  10      424.21      476.65     40.19 o 
  -1   4  10     1613.06     1007.60     55.79 o 
   0   4  10      485.67      532.76     27.93 o 
   1   4  10       27.67        7.65     21.97 o 
   2   4  10        1.56        1.00      9.18 o 
   3   4  10       14.56       11.42      8.29 o 
   4   4  10      432.27      286.19     31.70 o 
   5   4  10      219.82      193.65     17.68 o 
   6   4  10        0.94       -5.22      9.63 o 
  -4   5  10       15.71       11.25     21.07 o 
  -3   5  10       11.93       19.33     17.28 o 
  -2   5  10      118.26       91.82     21.53 o 
  -1   5  10      205.11      214.80     31.95 o 
   0   5  10     1080.50     1158.04     44.56 o 
   1   5  10        4.35       -5.54     20.41 o 
   2   5  10       30.27       13.16     15.10 o 
   3   5  10      536.31      556.46     23.29 o 
   4   5  10      274.73      302.82     20.98 o 
   5   5  10      228.49      200.95     57.23 o 
   6   5  10        2.15        0.16     10.92 o 
  -3   6  10       60.89       57.90     20.68 o 
  -2   6  10      168.45      149.02     31.83 o 
  -1   6  10       99.82      138.26     21.80 o 
   0   6  10      114.35      121.41     20.27 o 
   1   6  10      799.23      483.64     43.31 o 
   2   6  10       38.92       26.59     15.37 o 
   3   6  10      306.21      322.14     35.82 o 
   4   6  10      172.38      170.86     18.95 o 
   5   6  10       19.31       10.35     11.63 o 
   6   6  10       15.31        3.58     11.88 o 
  -2   7  10       94.16      102.89     22.09 o 
  -1   7  10       17.11       21.21     17.95 o 
   0   7  10        6.10       -0.15     16.54 o 
   1   7  10       23.30        7.45     15.13 o 
   2   7  10      324.99      357.21     39.69 o 
   3   7  10      373.28      431.47     42.06 o 
   4   7  10       66.56       40.23     14.29 o 
   5   7  10       10.43        0.55     10.94 o 
   6   7  10       10.69       11.24     12.15 o 
  -1   8  10       73.60      102.22     32.58 o 
   0   8  10        3.44       -7.07     17.34 o 
   1   8  10      126.90       88.34     51.73 o 
   2   8  10        5.28       10.66     17.83 o 
   3   8  10      466.00      469.42     46.43 o 
   4   8  10       32.62       17.53     18.13 o 
   5   8  10        9.80       -6.16     16.38 o 
   1   9  10       40.00       87.49     30.70 o 
   2   9  10      179.41      125.46     39.38 o 
   3   9  10        8.07        0.66     19.39 o 
   4   9  10       60.62        6.99     25.09 o 
  -4  -4  11        3.33       -4.81      8.94 o 
  -3  -4  11        0.65       -1.09      9.97 o 
  -2  -4  11      326.29      328.91     19.00 o 
  -1  -4  11      429.97      442.94     33.33 o 
   0  -4  11       26.77       -6.63     16.94 o 
   1  -4  11        1.75       -7.86     25.09 o 
  -5  -3  11       89.08       81.76     12.05 o 
  -4  -3  11       35.48       36.76     10.12 o 
  -3  -3  11       97.32      100.96     19.80 o 
  -2  -3  11      247.43      257.48     16.79 o 
  -1  -3  11      361.66      380.27     29.55 o 
   0  -3  11      623.93      652.31     26.47 o 
   1  -3  11      197.48      205.32     18.57 o 
   2  -3  11        0.06        7.33     11.90 o 
  -5  -2  11        1.91       -2.02      8.31 o 
  -4  -2  11      306.09      300.90     16.61 o 
  -3  -2  11       75.47       82.81     12.14 o 
  -2  -2  11      179.68      179.82     14.79 o 
  -1  -2  11       48.73       50.99     17.07 o 
   0  -2  11       71.80       67.66     12.07 o 
   1  -2  11      554.67      573.62     24.97 o 
   2  -2  11      232.59      249.92     20.00 o 
   3  -2  11       88.99      102.36     15.19 o 
  -5  -1  11        7.77        2.18      8.65 o 
  -4  -1  11      179.06      202.46     15.05 o 
  -3  -1  11     1292.53     1308.07     38.01 o 
  -2  -1  11      555.01      617.85     32.74 o 
  -1  -1  11       57.53       60.19     15.48 o 
   0  -1  11      152.22      148.65     14.49 o 
   1  -1  11      235.90      242.76     18.09 o 
   2  -1  11     1166.60     1157.16     35.79 o 
   3  -1  11      131.57      116.14     15.47 o 
   4  -1  11        1.37       -7.00      9.77 o 
  -5   0  11       24.88       16.03     13.10 o 
  -4   0  11      184.24      181.53     16.26 o 
  -3   0  11      394.65      416.13     21.15 o 
  -2   0  11      937.79      961.97     39.36 o 
  -1   0  11      596.24      611.30     31.37 o 
   0   0  11       10.39       -9.63     12.71 o 
   1   0  11      265.15      245.37     17.57 o 
   2   0  11      492.25      546.67     24.01 o 
   3   0  11      503.34      546.18     24.98 o 
   4   0  11      233.64      234.35     19.70 o 
   5   0  11       51.33       55.93     18.31 o 
  -5   1  11      124.18      103.61     13.82 o 
  -4   1  11       37.43       32.60     12.29 o 
  -3   1  11        8.48        4.27      8.56 o 
  -2   1  11        1.54       -4.52      9.54 o 
  -1   1  11      504.02      489.50     18.56 o 
   0   1  11     1077.66     1160.93     29.62 o 
   1   1  11        4.62       10.46      6.99 o 
   2   1  11       84.98       98.53      8.59 o 
   3   1  11       37.12       32.40     11.96 o 
   4   1  11      326.39      373.44     21.32 o 
   5   1  11      323.20      295.49     18.37 o 
  -5   2  11      304.80      280.77     31.41 o 
  -4   2  11      430.92      434.36     27.23 o 
  -3   2  11        7.55       -2.22      8.12 o 
  -2   2  11        0.57       -4.68      8.23 o 
  -1   2  11        7.10       -0.30      6.41 o 
   0   2  11     2120.30     2187.49     38.86 o 
   1   2  11     1993.81     2027.52     36.71 o 
   2   2  11        7.92        8.66     10.56 o 
   3   2  11       68.06       55.81     12.40 o 
   4   2  11        6.30        2.21     11.23 o 
   5   2  11      388.88      408.80     30.64 o 
  -4   3  11      282.90      273.47     76.28 o 
  -3   3  11      194.37      207.59     31.72 o 
  -2   3  11       26.96       36.95      7.46 o 
  -1   3  11       20.02       22.86      6.70 o 
   0   3  11      586.34      582.64     27.69 o 
   1   3  11      585.36      588.37     44.81 o 
   2   3  11      819.76      860.16     36.52 o 
   3   3  11      324.19      160.76     26.71 o 
   4   3  11        1.84      -10.41     10.41 o 
   5   3  11      148.32      145.36     14.38 o 
   6   3  11      177.30      141.19     22.79 o 
  -4   4  11        1.05        5.06     15.77 o 
  -3   4  11       74.36       35.30     27.16 o 
  -2   4  11      599.36      408.88     38.69 o 
  -1   4  11       36.01       11.69     15.98 o 
   0   4  11       51.56       34.68     14.96 o 
   1   4  11        0.83       -1.69     19.28 o 
   2   4  11      278.81      244.51     32.45 o 
   3   4  11      597.25      566.27    105.53 o 
   4   4  11      315.02      332.75     35.95 o 
   5   4  11       51.75       27.54     14.47 o 
   6   4  11       12.30        9.17     10.82 o 
  -3   5  11        0.93      -16.06     26.19 o 
  -2   5  11      376.51      380.00     48.11 o 
   0   5  11       15.96        2.84     12.61 o 
   1   5  11        7.17        1.66     12.17 o 
   2   5  11       43.99       34.55     30.45 o 
   3   5  11      229.67      239.55     42.94 o 
   4   5  11     1124.12     1089.10     62.78 o 
   5   5  11       69.36       34.18     12.80 o 
   6   5  11        1.52        7.52     12.00 o 
  -3   6  11       42.84       15.35     27.08 o 
  -2   6  11       12.69        4.27     17.34 o 
  -1   6  11      199.01      239.51     36.32 o 
   1   6  11       57.77        9.30     13.97 o 
   2   6  11       40.22       31.93     17.97 o 
   3   6  11      113.56       67.70     18.12 o 
   4   6  11      298.03      254.24     35.82 o 
   5   6  11      142.55      123.00     52.88 o 
   6   6  11      139.40      127.34     30.53 o 
  -2   7  11        5.23       15.23     27.08 o 
  -1   7  11       15.26        2.48     17.59 o 
   0   7  11       11.72        2.61     14.77 o 
   1   7  11      384.96      338.36     38.07 o 
   2   7  11      226.71      108.07     41.00 o 
   3   7  11        4.51        6.96     16.29 o 
   4   7  11       39.74       38.18     15.32 o 
   5   7  11        2.60        1.65     11.17 o 
   0   8  11        1.86       10.47     18.79 o 
   1   8  11       23.94       18.99     28.96 o 
   2   8  11      456.95      541.68     50.67 o 
   3   8  11      324.28      434.47     46.43 o 
   4   8  11       14.43       10.00     17.64 o 
   5   8  11       22.76        4.24     22.84 o 
  -2  -4  12       45.10       32.83     28.21 o 
  -1  -4  12       40.41       18.97     26.71 o 
  -4  -3  12        9.80       11.58      9.61 o 
  -3  -3  12       37.18       41.59     11.79 o 
  -2  -3  12        0.57       -8.09      9.13 o 
  -1  -3  12        2.99      -15.69     15.69 o 
   0  -3  12       37.06       48.79     19.72 o 
   1  -3  12       15.17       24.35     13.23 o 
  -4  -2  12       14.52        5.51      9.09 o 
  -3  -2  12      443.30      466.03     21.77 o 
  -2  -2  12       44.60       41.62     17.47 o 
  -1  -2  12       59.27       57.78     18.83 o 
   0  -2  12      334.76      354.05     21.56 o 
   1  -2  12      182.51      158.94     16.85 o 
   2  -2  12       63.41       63.93     14.41 o 
  -5  -1  12       10.61        6.07     11.59 o 
  -4  -1  12        0.65        2.62     10.79 o 
  -3  -1  12      101.25      102.41     14.97 o 
  -2  -1  12      460.12      442.65     30.01 o 
  -1  -1  12      111.69      116.70     19.28 o 
   0  -1  12       84.40      100.12     13.30 o 
   1  -1  12      206.94      218.97     19.05 o 
   2  -1  12       29.87       30.98     12.64 o 
   3  -1  12       22.02        9.75     12.77 o 
  -5   0  12       38.15       28.05     14.68 o 
  -4   0  12        0.80        8.01     10.69 o 
  -3   0  12        1.31        3.82     10.35 o 
  -2   0  12        0.42        6.92     13.59 o 
  -1   0  12        3.24        4.55     13.12 o 
   0   0  12       48.29       53.57     15.74 o 
   1   0  12      191.18      192.04     17.13 o 
   2   0  12        7.46       -9.39     10.85 o 
   3   0  12       77.26       82.67     14.52 o 
   4   0  12       37.57       31.25     13.81 o 
  -5   1  12      213.82      270.59     32.08 o 
  -4   1  12      532.26      535.70     27.74 o 
  -3   1  12       13.06        9.09      9.57 o 
  -2   1  12      140.80      166.62     15.12 o 
  -1   1  12      280.21      276.26     24.27 o 
   0   1  12      186.67      199.19     14.06 o 
   1   1  12      408.27      433.82     18.01 o 
   2   1  12       19.92       10.43     10.98 o 
   3   1  12      104.47       86.94     14.69 o 
   4   1  12      442.78      450.79     24.71 o 
   5   1  12       15.18       -3.10     15.80 o 
  -4   2  12      333.49      397.74     55.06 o 
  -3   2  12      212.45      227.70     47.08 o 
  -2   2  12       29.99       10.62     14.91 o 
  -1   2  12        5.48       13.85      8.32 o 
   0   2  12       65.16      100.66     11.82 o 
   1   2  12      309.61      360.42     18.56 o 
   2   2  12      162.12      200.08     23.80 o 
   3   2  12      116.20      133.80     16.33 o 
   4   2  12      177.44      198.46     18.93 o 
   5   2  12      140.91      129.23     18.68 o 
  -4   3  12       12.25       14.23     18.12 o 
  -3   3  12       32.68       33.01     22.99 o 
  -2   3  12       80.93       97.24     31.57 o 
  -1   3  12      142.39      153.33     11.71 o 
   0   3  12       66.69       70.76     14.09 o 
   1   3  12        1.39       11.24     13.05 o 
   2   3  12       47.74       56.66     15.55 o 
   3   3  12       30.31       28.15     15.44 o 
   4   3  12      208.19      227.65     19.85 o 
   5   3  12       17.87       20.48     11.74 o 
  -4   4  12        5.84       13.33     23.76 o 
  -3   4  12        9.86       -1.85     14.33 o 
  -2   4  12       42.32       25.20     15.21 o 
   0   4  12      243.31      193.77     92.36 o 
   1   4  12        1.13       10.96     13.97 o 
   2   4  12      592.13      645.65     48.05 o 
   3   4  12       90.95       75.64     22.97 o 
   4   4  12      292.55      254.74     35.70 o 
   5   4  12       60.24       26.65     17.29 o 
  -3   5  12        7.13      -23.34     49.81 o 
  -2   5  12       19.82        3.01     16.50 o 
  -1   5  12      120.93       82.13     61.28 o 
   0   5  12      345.16      372.69     37.94 o 
   1   5  12       92.56       60.94     44.93 o 
   2   5  12       26.90       -5.25     23.15 o 
   3   5  12      172.12       88.02     59.16 o 
   4   5  12        2.03      -13.86     14.85 o 
   5   5  12      124.97       69.95     38.26 o 
  -2   6  12        6.09       16.69     24.96 o 
  -1   6  12        2.78       -0.54     16.10 o 
   0   6  12        3.18        5.88     15.89 o 
   1   6  12        6.52        1.42     16.23 o 
   2   6  12      197.14      201.32     33.82 o 
   3   6  12       35.18        8.84     16.05 o 
   4   6  12       25.44        9.79     17.60 o 
   5   6  12       37.55        9.90     13.41 o 
  -1   7  12        2.10       17.50     18.42 o 
   0   7  12       11.04      -13.64     16.27 o 
   1   7  12       66.00       31.64     25.27 o 
   2   7  12      164.37      126.72     44.74 o 
   3   7  12      302.92      222.26     79.01 o 
   4   7  12        0.92       -5.54     11.59 o 
   5   7  12       27.21       14.41     14.93 o 
   1   8  12       33.90       10.02     17.56 o 
   2   8  12        4.77        4.68     17.28 o 
   3   8  12      123.41       88.29     51.67 o 
   4   8  12       41.65       65.03     27.46 o 
  -2  -3  13      152.34      158.26     36.82 o 
  -1  -3  13       33.86       15.64     19.41 o 
  -4  -2  13      147.57      149.02     29.21 o 
  -3  -2  13       42.89       37.01     18.38 o 
  -2  -2  13      275.87      275.84     29.02 o 
  -1  -2  13      212.56      216.20     26.17 o 
   0  -2  13       24.68       30.07     18.75 o 
   1  -2  13      273.65      325.01     31.73 o 
  -4  -1  13       47.75       46.39     13.90 o 
  -3  -1  13       99.10      116.31     16.49 o 
  -2  -1  13       24.07       14.35     16.24 o 
  -1  -1  13        7.04       11.45     15.46 o 
   0  -1  13      139.84      158.72     22.58 o 
   1  -1  13       75.78       70.58     14.09 o 
   2  -1  13       49.46       37.57     13.83 o 
  -4   0  13      161.47      181.71     23.60 o 
  -3   0  13      217.80      234.28     32.27 o 
  -2   0  13      248.75      246.50     35.70 o 
  -1   0  13      560.75      612.87     35.04 o 
   0   0  13       23.81       22.54     14.71 o 
   1   0  13      207.45      203.01     22.64 o 
   2   0  13       45.93       35.57     13.30 o 
   3   0  13       12.37       13.65     13.23 o 
  -4   1  13       94.21       84.45     16.77 o 
  -3   1  13      462.46      479.99     22.82 o 
  -2   1  13       32.89       35.87     16.43 o 
  -1   1  13      266.89      283.88     25.82 o 
   0   1  13      561.20      528.96     31.49 o 
   1   1  13        8.96       20.17     14.38 o 
   2   1  13      434.33      404.54     23.19 o 
   3   1  13        0.94       14.21     13.30 o 
   4   1  13      122.14      127.48     17.82 o 
  -4   2  13      142.43       72.04     21.79 o 
  -3   2  13        1.15       -9.96      9.96 o 
  -2   2  13       54.03       34.52     10.66 o 
  -1   2  13      104.88      116.46     18.78 o 
   0   2  13      195.60      229.73     20.85 o 
   1   2  13      111.49      116.07     19.22 o 
   2   2  13       17.36       10.34     14.78 o 
   3   2  13       18.97       11.34     12.71 o 
   4   2  13       10.96        8.68     13.85 o 
  -4   3  13      109.05       64.41     31.64 o 
  -3   3  13      342.13       11.36     85.62 o 
  -2   3  13       96.80       55.91     49.43 o 
  -1   3  13      304.77      289.21     34.70 o 
   0   3  13      206.63      161.38     28.46 o 
   1   3  13      169.70      173.89     21.27 o 
   2   3  13      366.76      271.27     72.20 o 
   3   3  13      252.73      280.38     27.71 o 
   4   3  13       23.24       19.90     15.58 o 
   5   3  13       68.62       45.06     28.58 o 
  -3   4  13       46.35       27.41     39.55 o 
  -2   4  13      396.62      420.49     43.81 o 
  -1   4  13       48.24       24.41     15.28 o 
   1   4  13      153.79      155.27     29.83 o 
   2   4  13       13.35       -7.61     18.10 o 
   3   4  13      662.32      622.56     49.92 o 
   4   4  13       26.80       40.44     25.71 o 
   5   4  13       65.85       71.78     18.88 o 
  -3   5  13       46.75      -43.56    109.83 o 
  -2   5  13       45.80       15.14     28.52 o 
  -1   5  13      349.60      146.78     30.20 o 
   0   5  13      102.13      105.73     19.75 o 
   1   5  13       53.01       30.57     34.01 o 
   2   5  13        0.81       -8.38     14.14 o 
   3   5  13      207.16      102.59     80.07 o 
   4   5  13      115.12       46.51     25.52 o 
   5   5  13       18.80       13.55     17.02 o 
  -2   6  13      132.79      165.87     33.95 o 
  -1   6  13      106.60       66.97     38.19 o 
   0   6  13      210.31      177.34     24.09 o 
   1   6  13      393.96      426.98     44.43 o 
   2   6  13        7.59       -3.56     14.11 o 
   3   6  13      151.62       57.73     21.59 o 
   4   6  13       46.56        5.55     15.90 o 
   5   6  13       38.51       47.93     23.21 o 
   0   7  13        3.53       -4.84     16.98 o 
   1   7  13      207.44      140.67     74.08 o 
   2   7  13      266.42      206.10     62.66 o 
   3   7  13       49.82       25.71     19.58 o 
   4   7  13       57.88       32.31     34.51 o 
   2   8  13      233.79      214.93     39.94 o 
  -2  -2  14      165.46      159.38     36.69 o 
  -1  -2  14        2.07       26.58     26.96 o 
  -3  -1  14        2.68      -11.82     11.82 o 
  -2  -1  14       97.88      112.75     21.98 o 
  -1  -1  14      240.79      221.15     26.73 o 
   0  -1  14      305.89      295.49     30.10 o 
   1  -1  14      112.63       91.71     21.72 o 
  -3   0  14       28.77       28.01     14.55 o 
  -2   0  14       35.02       28.16     17.46 o 
  -1   0  14       47.70       65.35     19.11 o 
   0   0  14      794.50      945.42     47.62 o 
   1   0  14       84.68      106.37     21.31 o 
   2   0  14       25.34       33.59     13.56 o 
  -3   1  14       34.86       46.98     12.50 o 
  -2   1  14       30.90       17.16     11.72 o 
  -1   1  14      188.70      204.67     24.36 o 
   0   1  14       12.22       17.88     18.41 o 
   1   1  14      320.84      337.08     29.16 o 
   2   1  14       34.78       18.16     13.06 o 
   3   1  14      122.67      101.19     24.11 o 
  -3   2  14      275.64      206.28     45.06 o 
  -2   2  14      174.59      128.01     44.41 o 
  -1   2  14      250.56      269.54     38.63 o 
   0   2  14       39.79       33.20     17.10 o 
   1   2  14        3.78      -10.36     15.00 o 
   2   2  14      179.36      184.77     24.12 o 
   3   2  14      298.01      284.43     25.36 o 
   4   2  14      206.51      236.27     39.94 o 
  -3   3  14        0.59        0.25     16.35 o 
  -2   3  14      277.83      -67.27     86.24 o 
  -1   3  14      224.18      196.70     32.45 o 
   0   3  14        4.27      -19.35     21.34 o 
   1   3  14       53.49       44.72     16.56 o 
   2   3  14       24.13       -1.87     15.44 o 
   3   3  14      197.70      184.13    100.66 o 
   4   3  14      337.39      384.57     30.93 o 
  -2   4  14        4.17       -8.86     16.08 o 
  -1   4  14      255.53      233.90     34.32 o 
   0   4  14       73.62       62.07     19.06 o 
   1   4  14       64.80       81.38     25.21 o 
   2   4  14      189.61      178.85     33.45 o 
   3   4  14       46.93       31.70     24.71 o 
   4   4  14      172.55      167.25     33.70 o 
  -2   5  14        3.51       24.84     25.34 o 
  -1   5  14        0.82       -3.00     19.22 o 
   0   5  14      205.07      122.60     68.21 o 
   1   5  14      166.55       86.84     76.57 o 
   2   5  14      248.86      131.50    100.41 o 
   3   5  14       66.79       31.49     28.83 o 
   4   5  14        1.42        0.62     24.46 o 
  -1   6  14        0.05        8.24     25.59 o 
   0   6  14       12.27        8.78     16.12 o 
   1   6  14       35.29        1.66     16.90 o 
   2   6  14      301.41      308.53     42.69 o 
   3   6  14      106.92       75.08     29.64 o 
   1   7  14       62.47       54.79     28.33 o 
   2   7  14       67.47        5.84     20.66 o 
  -2   0  15        1.77       15.10     24.84 o 
  -1   0  15      127.91      102.61     21.53 o 
   0   0  15       34.75       37.96     19.81 o 
   1   0  15       36.26       16.23     25.84 o 
  -2   1  15       89.98       73.22     20.65 o 
  -1   1  15      130.21      129.35     25.34 o 
   0   1  15      169.28      165.75     24.13 o 
   1   1  15        2.70        9.16     16.69 o 
   2   1  15        7.35        8.01     17.23 o 
  -2   2  15       96.83       62.28     28.33 o 
  -1   2  15      162.31      129.45     22.71 o 
   0   2  15       21.96       19.96     16.61 o 
   1   2  15        4.82       -6.81     16.40 o 
   2   2  15       80.13       43.76     25.34 o 
  -2   3  15      107.95       61.11     34.26 o 
  -1   3  15       38.21       24.84     22.84 o 
   0   3  15      125.69       88.12     27.08 o 
   1   3  15        8.35       -4.84     15.93 o 
   2   3  15       84.75       93.03     20.73 o 
   3   3  15      167.42      201.35     29.39 o 
  -1   4  15       36.11       21.55     18.24 o 
   0   4  15       42.50       50.71     18.88 o 
   1   4  15       48.62       21.34     24.96 o 
   2   4  15       35.45       41.81     27.33 o 
   3   4  15      119.57       44.68     24.96 o 
   0   5  15       41.19       21.15     28.27 o 
   1   5  15       15.91       -1.28     16.26 o 
   2   5  15      174.63      123.40     76.51 o 
   3   5  15       31.52        8.11     25.71 o 
   1   6  15      154.42      144.66     33.95 o 
   0   2  16        3.16       16.60     26.09 o 
   1   3  16        3.43       21.72     25.21 o 
                                                 
